# Supplementary material for: The relationship between individual phenotype and the division of labour in naked mole-rats: it’s complicated
Source: PeerJ. 2020 Sep 29;8:e9891. doi: 10.7717/peerj.9891 (PMC7531346; doi:10.7717/peerj.9891)
Supplement: Supplemental Information 1 [file peerj-08-9891-s001.csv]

Colony	Observation id	Observation date	Media file	Total length	FPS	Subject	Behavior	Modifiers	Behavior type	Start (s)	Stop (s)	Duration (s)	Comment start	Comment stop
FK100	W1_A1.1	10/06/2019 15:07	LIVE	3266.081	NA	5	Digging		STATE	3251.338	3266.081	14.743
FK100	W1_A1.2	11/06/2019 14:31	LIVE	1151.636	NA	3	Aggression	Recipient|5|Sleeping/Resting|Sleeping/Resting	POINT	402.992	402.992	NA
FK100	W1_A1.2	11/06/2019 14:31	LIVE	1151.636	NA	7	Aggression	Aggressor|5|Sleeping/Resting|Nothing	POINT	1151.636	1151.636	NA
FK100	W1_A1.2	11/06/2019 14:31	LIVE	1151.636	NA	7	Aggression	Recipient|5|Sleeping/Resting|Sleeping/Resting	POINT	1122.169	1122.169	NA
FK100	W1_A2.1	13/06/2019 09:19	LIVE	6000.156	NA	1	Transport		STATE	772.507	783.947	11.44
FK100	W1_A2.1	13/06/2019 09:19	LIVE	6000.156	NA	2	Aggression	Recipient|5|Digging|Nothing	POINT	5681.81	5681.81	NA
FK100	W1_A2.1	13/06/2019 09:19	LIVE	6000.156	NA	2	Digging		STATE	5404.228	5679.447	275.219
FK100	W1_A2.1	13/06/2019 09:19	LIVE	6000.156	NA	2	Transport		STATE	5967.145	6000.156	33.011
FK100	W1_A2.1	13/06/2019 09:19	LIVE	6000.156	NA	B	Digging		STATE	4203.16	4236.248	33.088
FK100	W1_A2.1	13/06/2019 09:19	LIVE	6000.156	NA	B	Digging		STATE	4321.432	4326.405	4.973
FK100	W1_A2.1	13/06/2019 09:19	LIVE	6000.156	NA	B	Digging		STATE	4355.587	4368.501	12.914
FK100	W1_A2.1	13/06/2019 09:19	LIVE	6000.156	NA	B	Digging		STATE	4409.06	4476.826	67.766
FK100	W1_A2.1	13/06/2019 09:19	LIVE	6000.156	NA	B	Digging		STATE	4539.67	4750.508	210.838
FK100	W1_A2.1	13/06/2019 09:19	LIVE	6000.156	NA	K	Digging		STATE	107.122	145.062	37.94
FK100	W1_A2.1	13/06/2019 09:19	LIVE	6000.156	NA	K	Digging		STATE	198.173	420.914	222.741
FK100	W1_A2.2.2	14/06/2019 11:15	LIVE	91.249	NA	0	Tail-tugging	Dragged|C	POINT	91.249	91.249	NA
FK100	W2_A1.1	17/06/2019 14:37	LIVE	4145.856	NA	2	Passing Over	22	POINT	3839.76	3839.76	NA
FK100	W2_A1.1	17/06/2019 14:37	LIVE	4145.856	NA	2	Passing Over	22	POINT	4145.856	4145.856	NA
FK100	W2_A1.1	17/06/2019 14:37	LIVE	4145.856	NA	2	Digging		STATE	3948.763	3960.501	11.738
FK100	W2_A1.1	17/06/2019 14:37	LIVE	4145.856	NA	2	Digging		STATE	4030.455	4075.106	44.651
FK100	W2_A1.2	18/06/2019 14:47	LIVE	5715.874	NA	3	Passing Under	0	POINT	617.854	617.854	NA
FK100	W2_A1.2	18/06/2019 14:47	LIVE	5715.874	NA	3	Passing Under	11	POINT	1043.963	1043.963	NA
FK100	W2_A1.2	18/06/2019 14:47	LIVE	5715.874	NA	3	Passing Under	10	POINT	723.412	723.412	NA
FK100	W2_A1.2	18/06/2019 14:47	LIVE	5715.874	NA	3	Passing Over	D	POINT	794.779	794.779	NA
FK100	W2_A1.2	18/06/2019 14:47	LIVE	5715.874	NA	3	Passing Over	I	POINT	1001.267	1001.267	NA
FK100	W2_A1.2	18/06/2019 14:47	LIVE	5715.874	NA	3	Passing Over	J	POINT	881.525	881.525	NA
FK100	W2_A1.2	18/06/2019 14:47	LIVE	5715.874	NA	3	Passing Over	K	POINT	637.614	637.614	NA
FK100	W2_A1.2	18/06/2019 14:47	LIVE	5715.874	NA	3	Passing Over	16	POINT	1024.815	1024.815	NA
FK100	W2_A1.2	18/06/2019 14:47	LIVE	5715.874	NA	3	Digging		STATE	989.223	996.459	7.236
FK100	W2_A1.2	18/06/2019 14:47	LIVE	5715.874	NA	6	Passing Under	2	POINT	1449.874	1449.874	NA
FK100	W2_A1.2	18/06/2019 14:47	LIVE	5715.874	NA	9	Digging		STATE	5581.797	5641.555	59.758
FK100	W2_A1.2	18/06/2019 14:47	LIVE	5715.874	NA	9	Transport		STATE	5683.293	5715.874	32.581
FK100	W2_A1.2	18/06/2019 14:47	LIVE	5715.874	NA	I	Digging		STATE	3607.201	3654.703	47.502
FK100	W2_A1.2	18/06/2019 14:47	LIVE	5715.874	NA	I	Digging		STATE	3704.838	3901.395	196.557
FK100	W2_A2.1	19/06/2019 08:37	LIVE	7789.012	NA	1	Aggression	Recipient|34|Digging|Digging	POINT	1060.626	1060.626	NA
FK100	W2_A2.1	19/06/2019 08:37	LIVE	7789.012	NA	1	Digging		STATE	609.721	1200.293	590.572
FK100	W2_A2.1	19/06/2019 08:37	LIVE	7789.012	NA	6	Digging		STATE	1801.66	2279.787	478.127
FK100	W2_A2.1	19/06/2019 08:37	LIVE	7789.012	NA	6	Transport		STATE	2390.001	2404.708	14.707
FK100	W2_A2.1	19/06/2019 08:37	LIVE	7789.012	NA	8	Digging		STATE	6685.141	7126.744	441.603
FK100	W2_A2.1	19/06/2019 08:37	LIVE	7789.012	NA	8	Digging		STATE	7155.892	7200.238	44.346
FK100	W2_A2.1	19/06/2019 08:37	LIVE	7789.012	NA	9	Digging		STATE	2488.851	2999.932	511.081
FK100	W2_A2.1	19/06/2019 08:37	LIVE	7789.012	NA	B	Digging		STATE	7202.982	7789.012	586.03
FK100	W2_A2.1	19/06/2019 08:37	LIVE	7789.012	NA	F	Passing Under	3	POINT	510.541	510.541	NA
FK100	W2_A2.1	19/06/2019 08:37	LIVE	7789.012	NA	F	Passing Under	31	POINT	513.683	513.683	NA
FK100	W2_A2.2	20/06/2019 09:25	LIVE	1791.88	NA	3	Passing Over	7	POINT	1370.137	1370.137	NA
FK100	W2_A2.2	20/06/2019 09:25	LIVE	1791.88	NA	3	Passing Over	9	POINT	1233.407	1233.407	NA
FK100	W2_A2.2	20/06/2019 09:25	LIVE	1791.88	NA	3	Passing Over	13	POINT	1270.272	1270.272	NA
FK100	W2_A2.2	20/06/2019 09:25	LIVE	1791.88	NA	3	Passing Over	10	POINT	1791.88	1791.88	NA
FK100	W3_A1.1	24/06/2019 14:31	LIVE	4506.569	NA	0	Passing Over	J	POINT	4506.569	4506.569	NA
FK100	W3_A1.1	24/06/2019 14:31	LIVE	4506.569	NA	0	Passing Over	11	POINT	4420.683	4420.683	NA
FK100	W3_A1.1	24/06/2019 14:31	LIVE	4506.569	NA	0	Digging		STATE	4248.441	4267.786	19.345
FK100	W3_A1.1	24/06/2019 14:31	LIVE	4506.569	NA	3	Passing Under	0	POINT	1186.579	1186.579	NA
FK100	W3_A1.1	24/06/2019 14:31	LIVE	4506.569	NA	3	Passing Under	10	POINT	1189.395	1189.395	NA
FK100	W3_A1.1	24/06/2019 14:31	LIVE	4506.569	NA	I	Passing Under	1	POINT	484.851	484.851	NA
FK100	W3_A1.1	24/06/2019 14:31	LIVE	4506.569	NA	I	Passing Under	3	POINT	510.241	510.241	NA
FK100	W3_A1.1	24/06/2019 14:31	LIVE	4506.569	NA	I	Passing Under	3	POINT	561.075	561.075	NA
FK100	W3_A1.1	24/06/2019 14:31	LIVE	4506.569	NA	I	Passing Under	5	POINT	541.436	541.436	NA
FK100	W3_A1.1	24/06/2019 14:31	LIVE	4506.569	NA	I	Digging		STATE	77.62	164.845	87.225
FK100	W3_A1.1	24/06/2019 14:31	LIVE	4506.569	NA	I	Digging		STATE	223.197	360.061	136.864
FK100	W3_A1.2	25/06/2019 14:23	LIVE	1603.146	NA	D	Digging		STATE	1457.109	1494.145	37.036
FK100	W3_A1.2	25/06/2019 14:23	LIVE	1603.146	NA	D	Digging		STATE	1589.164	1603.146	13.982
FK100	W3_A1.2	25/06/2019 14:23	LIVE	1603.146	NA	J	Passing Over	33	POINT	1133.74	1133.74	NA
FK100	W3_A2.1	28/06/2019 07:59	LIVE	10397.131	NA	0	Passing Under	3	POINT	2199.181	2199.181	NA
FK100	W3_A2.1	28/06/2019 07:59	LIVE	10397.131	NA	0	Passing Over	9	POINT	1914.74	1914.74	NA
FK100	W3_A2.1	28/06/2019 07:59	LIVE	10397.131	NA	0	Passing Over	21	POINT	1999.384	1999.384	NA
FK100	W3_A2.1	28/06/2019 07:59	LIVE	10397.131	NA	0	Aggression	Recipient|3|Sleeping/Resting|Nothing	POINT	2179.67	2179.67	NA
FK100	W3_A2.1	28/06/2019 07:59	LIVE	10397.131	NA	3	Aggression	Aggressor|X|Nothing|Nothing	POINT	10305.581	10305.581	NA
FK100	W3_A2.1	28/06/2019 07:59	LIVE	10397.131	NA	3	Aggression	Aggressor|19|Nothing|Nothing	POINT	10397.131	10397.131	NA
FK100	W3_A2.1	28/06/2019 07:59	LIVE	10397.131	NA	8	Passing Over	B	POINT	3890.04	3890.04	NA
FK100	W3_A2.1	28/06/2019 07:59	LIVE	10397.131	NA	8	Digging		STATE	3977.95	4200.076	222.126
FK100	W3_A2.1	28/06/2019 07:59	LIVE	10397.131	NA	9	Passing Under	17	POINT	658.352	658.352	NA
FK100	W3_A2.1	28/06/2019 07:59	LIVE	10397.131	NA	9	Passing Under	19	POINT	1081.248	1081.248	NA
FK100	W1_A2.2	14/06/2019 09:49	LIVE	3792.07	NA	H	Passing Under	5	POINT	83.952	83.952	NA
FK100	W1_A2.2	14/06/2019 09:49	LIVE	3792.07	NA	J	Passing Under	2	POINT	1098.892	1098.892	NA
FK100	W1_A2.2	14/06/2019 09:49	LIVE	3792.07	NA	J	Passing Under	5	POINT	780.553	780.553	NA
FK100	W1_A2.2	14/06/2019 09:49	LIVE	3792.07	NA	J	Passing Under	5	POINT	1103.102	1103.102	NA
FK100	W1_A2.2	14/06/2019 09:49	LIVE	3792.07	NA	J	Passing Under	20	POINT	1053.019	1053.019	NA
FK100	W1_A2.2	14/06/2019 09:49	LIVE	3792.07	NA	J	Digging		STATE	732.139	754.668	22.529
FK100	W1_A2.2	14/06/2019 09:49	LIVE	3792.07	NA	J	Digging		STATE	795.289	827.61	32.321
FK100	W1_A2.2	14/06/2019 09:49	LIVE	3792.07	NA	J	Digging		STATE	866.314	873.099	6.785
FK100	W1_A2.2	14/06/2019 09:49	LIVE	3792.07	NA	J	Digging		STATE	963.055	1026.166	63.111
FK100	W1_A2.2	14/06/2019 09:49	LIVE	3792.07	NA	J	Digging		STATE	1155.545	1200.036	44.491
FK100	W1_A2.2	14/06/2019 09:49	LIVE	3792.07	NA	3	Passing Under	8	POINT	3792.07	3792.07	NA
FK100	W1_A2.2	14/06/2019 09:49	LIVE	3792.07	NA	3	Passing Over	K	POINT	3696.736	3696.736	NA
FK100	W1_A2.2	14/06/2019 09:49	LIVE	3792.07	NA	3	Aggression	Recipient|5|Nothing|Nothing	POINT	3737.962	3737.962	NA
CF27	W1S1.1_2	08/04/2019 15:34	LIVE	4197.457	NA	3	Passing Over	4	POINT	1952.145	1952.145	NA
CF27	W1S1.1_2	08/04/2019 15:34	LIVE	4197.457	NA	3	Passing Over	6	POINT	2302.993	2302.993	NA
CF27	W1S1.1_2	08/04/2019 15:34	LIVE	4197.457	NA	3	Passing Over	C	POINT	2344.132	2344.132	NA
CF27	W1S1.1_2	08/04/2019 15:34	LIVE	4197.457	NA	3	Passing Over	L	POINT	1979.814	1979.814	NA
CF27	W1S1.1_2	08/04/2019 15:34	LIVE	4197.457	NA	3	Passing Over	L	POINT	2195.848	2195.848	NA
CF27	W1S1.1_2	08/04/2019 15:34	LIVE	4197.457	NA	3	Passing Over	L	POINT	2307.474	2307.474	NA
CF27	W1S1.1_2	08/04/2019 15:34	LIVE	4197.457	NA	3	Digging		STATE	1871.449	1926.543	55.094
CF27	W1S1.1_2	08/04/2019 15:34	LIVE	4197.457	NA	3	Digging		STATE	2038.058	2160.271	122.213
CF27	W1S1.1_2	08/04/2019 15:34	LIVE	4197.457	NA	3	Digging		STATE	2257.421	2257.671	0.25
CF27	W1S1.1_2	08/04/2019 15:34	LIVE	4197.457	NA	3	Transport		STATE	2263.638	2278.303	14.665
CF27	W1S1.1_2	08/04/2019 15:34	LIVE	4197.457	NA	5	Passing Over	L	POINT	1466.619	1466.619	NA
CF27	W1S1.1_2	08/04/2019 15:34	LIVE	4197.457	NA	B	Passing Under		POINT	496.964	496.964	NA
CF27	W1S1.1_2	08/04/2019 15:34	LIVE	4197.457	NA	B	Passing Under	1	POINT	506.366	506.366	NA
CF27	W1S1.1_2	08/04/2019 15:34	LIVE	4197.457	NA	B	Passing Under	2	POINT	171.028	171.028	NA
CF27	W1S1.1_2	08/04/2019 15:34	LIVE	4197.457	NA	B	Passing Under	2	POINT	493.743	493.743	NA
CF27	W1S1.1_2	08/04/2019 15:34	LIVE	4197.457	NA	B	Passing Under	3	POINT	593.894	593.894	NA
CF27	W1S1.1_2	08/04/2019 15:34	LIVE	4197.457	NA	B	Passing Under	8	POINT	261.86	261.86	NA
CF27	W1S1.1_2	08/04/2019 15:34	LIVE	4197.457	NA	B	Passing Under	L	POINT	257.968	257.968	NA
CF27	W1S1.1_2	08/04/2019 15:34	LIVE	4197.457	NA	B	Passing Over	1	POINT	500.303	500.303	NA
CF27	W1S1.1_2	08/04/2019 15:34	LIVE	4197.457	NA	B	Passing Over	3	POINT	459.275	459.275	NA
CF27	W1S1.1_2	08/04/2019 15:34	LIVE	4197.457	NA	B	Passing Over	P	POINT	405.021	405.021	NA
CF27	W1S1.1_2	08/04/2019 15:34	LIVE	4197.457	NA	B	Passing Over	Q	POINT	166.921	166.921	NA
CF27	W1S1.1_2	08/04/2019 15:34	LIVE	4197.457	NA	B	Digging		STATE	46.726	152.378	105.652
CF27	W1S1.1_2	08/04/2019 15:34	LIVE	4197.457	NA	B	Digging		STATE	228.733	236.879	8.146
CF27	W1S1.1_2	08/04/2019 15:34	LIVE	4197.457	NA	B	Digging		STATE	269.253	373.357	104.104
CF27	W1S1.1_2	08/04/2019 15:34	LIVE	4197.457	NA	B	Digging		STATE	539.458	555.023	15.565
CF27	W1S1.1_2	08/04/2019 15:34	LIVE	4197.457	NA	B	Digging		STATE	571.714	586.554	14.84
CF27	W1S1.1_2	08/04/2019 15:34	LIVE	4197.457	NA	F	Passing Under	2	POINT	3847.151	3847.151	NA
CF27	W1S1.1_2	08/04/2019 15:34	LIVE	4197.457	NA	F	Passing Under	8	POINT	3843.591	3843.591	NA
CF27	W1S1.1_2	08/04/2019 15:34	LIVE	4197.457	NA	F	Passing Under	A	POINT	3737.475	3737.475	NA
CF27	W1S1.1_2	08/04/2019 15:34	LIVE	4197.457	NA	F	Passing Under	G	POINT	3949.094	3949.094	NA
CF27	W1S1.1_2	08/04/2019 15:34	LIVE	4197.457	NA	F	Passing Under	K	POINT	3744.585	3744.585	NA
CF27	W1S1.1_2	08/04/2019 15:34	LIVE	4197.457	NA	F	Digging		STATE	3605.743	3634.147	28.404
CF27	W1S1.1_2	08/04/2019 15:34	LIVE	4197.457	NA	F	Digging		STATE	3661.895	3688.475	26.58
CF27	W1S1.1_2	08/04/2019 15:34	LIVE	4197.457	NA	F	Digging		STATE	3728.706	3735.933	7.227
CF27	W1S1.1_2	08/04/2019 15:34	LIVE	4197.457	NA	F	Digging		STATE	3752.116	3789.418	37.302
CF27	W1S1.1_2	08/04/2019 15:34	LIVE	4197.457	NA	F	Digging		STATE	3794.577	3872.26	77.683
CF27	W1S1.1_2	08/04/2019 15:34	LIVE	4197.457	NA	F	Digging		STATE	3893.185	3906.335	13.15
CF27	W1S1.1_2	08/04/2019 15:34	LIVE	4197.457	NA	F	Digging		STATE	3979.843	3990.833	10.99
CF27	W1S1.1_2	08/04/2019 15:34	LIVE	4197.457	NA	F	Digging		STATE	4073.995	4197.457	123.462
CF27	W1S1.1_2	08/04/2019 15:34	LIVE	4197.457	NA	F	Transport		STATE	3635.917	3658.086	22.169
CF27	W1S1.1_2	08/04/2019 15:34	LIVE	4197.457	NA	F	Transport		STATE	3709.185	3720.058	10.873
CF27	W1SA1.1	08/04/2019 15:00	LIVE	1200.531	NA	8	Passing Under	B	POINT	298.756	298.756	NA
CF27	W1SA1.1	08/04/2019 15:00	LIVE	1200.531	NA	8	Passing Over	4	POINT	207.895	207.895	NA
CF27	W1SA1.1	08/04/2019 15:00	LIVE	1200.531	NA	8	Digging		STATE	43.271	69.129	25.858
CF27	W1SA1.1	08/04/2019 15:00	LIVE	1200.531	NA	8	Digging		STATE	86.591	102.372	15.781
CF27	W1SA1.1	08/04/2019 15:00	LIVE	1200.531	NA	8	Digging		STATE	329.485	400.323	70.838
CF27	W1SA1.1	08/04/2019 15:00	LIVE	1200.531	NA	8	Digging		STATE	436.679	486.386	49.707
CF27	W1SA1.1	08/04/2019 15:00	LIVE	1200.531	NA	8	Digging		STATE	493.149	559.651	66.502
CF27	W1SA1.1	08/04/2019 15:00	LIVE	1200.531	NA	8	Digging		STATE	575.852	600.543	24.691
CF27	W1SA1.1	08/04/2019 15:00	LIVE	1200.531	NA	8	Transport		STATE	283.619	292.014	8.395
CF27	W1SA1.1	08/04/2019 15:00	LIVE	1200.531	NA	H	Digging		STATE	614.17	920.316	306.146
CF27	W1SA1.1	08/04/2019 15:00	LIVE	1200.531	NA	H	Digging		STATE	945.642	1059.584	113.942
CF27	W1SA1.1	08/04/2019 15:00	LIVE	1200.531	NA	H	Digging		STATE	1063.841	1200.531	136.69
CF27	W1_A2.2	12/04/2019 10:44	LIVE	5342.605	NA	3	Digging		STATE	1205.804	1428.753	222.949
CF27	W1_A2.2	12/04/2019 10:44	LIVE	5342.605	NA	3	Digging		STATE	1729.53	1806.813	77.283
CF27	W1_A2.2	12/04/2019 10:44	LIVE	5342.605	NA	9	Digging		STATE	2342.771	2400.384	57.613
CF27	W1_A2.2	12/04/2019 10:44	LIVE	5342.605	NA	A	Passing Under	N	POINT	83.138	83.138	NA
CF27	W1_A2.2	12/04/2019 10:44	LIVE	5342.605	NA	A	Passing Over	6	POINT	432.152	432.152	NA
CF27	W1_A2.2	12/04/2019 10:44	LIVE	5342.605	NA	A	Passing Over	E	POINT	322.922	322.922	NA
CF27	W1_A2.2	12/04/2019 10:44	LIVE	5342.605	NA	A	Passing Over	F	POINT	529.994	529.994	NA
CF27	W1_A2.2	12/04/2019 10:44	LIVE	5342.605	NA	A	Passing Over	K	POINT	480.72	480.72	NA
CF27	W1_A2.2	12/04/2019 10:44	LIVE	5342.605	NA	A	Passing Over	L	POINT	327.951	327.951	NA
CF27	W1_A2.2	12/04/2019 10:44	LIVE	5342.605	NA	A	Passing Over	Q	POINT	261.661	261.661	NA
CF27	W1_A2.2	12/04/2019 10:44	LIVE	5342.605	NA	A	Digging		STATE	491.96	498.646	6.686
CF27	W1_A2.2	12/04/2019 10:44	LIVE	5342.605	NA	A	Tail-tugging	Dragged|J	POINT	160.488	160.488	NA
CF27	W1_A2.2	12/04/2019 10:44	LIVE	5342.605	NA	A	Transport		STATE	41.587	48.27	6.683
CF27	W1_A2.2	12/04/2019 10:44	LIVE	5342.605	NA	A	Transport		STATE	49.41	58.314	8.904
CF27	W1_A2.2	12/04/2019 10:44	LIVE	5342.605	NA	A	Transport		STATE	122.402	132.686	10.284
CF27	W1_A2.2	12/04/2019 10:44	LIVE	5342.605	NA	A	Transport		STATE	172.235	233.995	61.76
CF27	W1_A2.2	12/04/2019 10:44	LIVE	5342.605	NA	A	Transport		STATE	245.473	252.986	7.513
CF27	W1_A2.2	12/04/2019 10:44	LIVE	5342.605	NA	A	Transport		STATE	322.265	336.379	14.114
CF27	W1_A2.2	12/04/2019 10:44	LIVE	5342.605	NA	A	Transport		STATE	384.294	399.595	15.301
CF27	W1_A2.2	12/04/2019 10:44	LIVE	5342.605	NA	A	Transport		STATE	552.369	592.445	40.076
CF27	W1_A2.2	12/04/2019 10:44	LIVE	5342.605	NA	B	Passing Under	1	POINT	5241.929	5241.929	NA
CF27	W1_A2.2	12/04/2019 10:44	LIVE	5342.605	NA	B	Passing Under	P	POINT	4883.609	4883.609	NA
CF27	W1_A2.2	12/04/2019 10:44	LIVE	5342.605	NA	B	Digging		STATE	5018.085	5108.53	90.445
CF27	W1_A2.2	12/04/2019 10:44	LIVE	5342.605	NA	B	Tail-tugging	Dragged|L	POINT	5342.605	5342.605	NA
CF27	W1_A2.2	12/04/2019 10:44	LIVE	5342.605	NA	B	Tail-tugging	Dragged|P	POINT	4906.116	4906.116	NA
CF27	W1_A2.2	12/04/2019 10:44	LIVE	5342.605	NA	B	Tail-tugging	Dragged|P	POINT	4923.756	4923.756	NA
CF27	W1_A2.2	12/04/2019 10:44	LIVE	5342.605	NA	B	Transport		STATE	4993.282	4998.983	5.701
CF27	W1_A2.2	12/04/2019 10:44	LIVE	5342.605	NA	D	Passing Under	A	POINT	3442.302	3442.302	NA
CF27	W1_A2.2	12/04/2019 10:44	LIVE	5342.605	NA	D	Passing Under	None	POINT	3446.897	3446.897	NA
CF27	W1_A2.2	12/04/2019 10:44	LIVE	5342.605	NA	D	Digging		STATE	3036.058	3184.567	148.509
CF27	W1_A2.2	12/04/2019 10:44	LIVE	5342.605	NA	D	Tail-tugging	Dragged|I	POINT	3523.992	3523.992	NA
CF27	W1_A2.2	12/04/2019 10:44	LIVE	5342.605	NA	D	Transport		STATE	3336.887	3440.974	104.087
CF27	W1_A2.2	12/04/2019 10:44	LIVE	5342.605	NA	E	Passing Under	A	POINT	2926.093	2926.093	NA
CF27	W1_A2.2	12/04/2019 10:44	LIVE	5342.605	NA	E	Passing Over	J	POINT	2868.262	2868.262	NA
CF27	W1_A2.2	12/04/2019 10:44	LIVE	5342.605	NA	E	Digging		STATE	2829.321	2841.636	12.315
CF27	W1_A2.2	12/04/2019 10:44	LIVE	5342.605	NA	E	Digging		STATE	2917.554	2924.431	6.877
CF27	W1_A2.2	12/04/2019 10:44	LIVE	5342.605	NA	E	Digging		STATE	2935.386	2949.304	13.918
CF27	W1_A2.2	12/04/2019 10:44	LIVE	5342.605	NA	E	Digging		STATE	2969.059	3001.986	32.927
CF27	W1_A2.2	12/04/2019 10:44	LIVE	5342.605	NA	E	Tail-tugging	Dragged|L	POINT	2802.013	2802.013	NA
CF27	W1_A2.2	12/04/2019 10:44	LIVE	5342.605	NA	E	Tail-tugging	Dragged|L	POINT	2846.135	2846.135	NA
CF27	W1_A2.2	12/04/2019 10:44	LIVE	5342.605	NA	I	Passing Under	6	POINT	712.906	712.906	NA
CF27	W1_A2.2	12/04/2019 10:44	LIVE	5342.605	NA	I	Passing Under	C	POINT	1199.416	1199.416	NA
CF27	W1_A2.2	12/04/2019 10:44	LIVE	5342.605	NA	I	Digging		STATE	749.944	751.823	1.879
CF27	W1_A2.2	12/04/2019 10:44	LIVE	5342.605	NA	I	Digging		STATE	812.442	1150.397	337.955
CF27	W1_A2.2	12/04/2019 10:44	LIVE	5342.605	NA	I	Transport		STATE	707.942	719.516	11.574
CF27	W1_A2.2	12/04/2019 10:44	LIVE	5342.605	NA	I	Transport		STATE	1175.777	1204.239	28.462
CF27	W1_SA1.2	09/04/2019 15:22	LIVE	5999.642	NA	1	Passing Under	2	POINT	4619.456	4619.456	NA
CF27	W1_SA1.2	09/04/2019 15:22	LIVE	5999.642	NA	A	Passing Under	C	POINT	5496.4	5496.4	NA
CF27	W1_SA1.2	09/04/2019 15:22	LIVE	5999.642	NA	A	Passing Under	C	POINT	5808.472	5808.472	NA
CF27	W1_SA1.2	09/04/2019 15:22	LIVE	5999.642	NA	A	Passing Over	B	POINT	5492.418	5492.418	NA
CF27	W1_SA1.2	09/04/2019 15:22	LIVE	5999.642	NA	A	Passing Over	B	POINT	5600.586	5600.586	NA
CF27	W1_SA1.2	09/04/2019 15:22	LIVE	5999.642	NA	A	Passing Over	B	POINT	5957.51	5957.51	NA
CF27	W1_SA1.2	09/04/2019 15:22	LIVE	5999.642	NA	A	Passing Over	C	POINT	5724.622	5724.622	NA
CF27	W1_SA1.2	09/04/2019 15:22	LIVE	5999.642	NA	A	Passing Over	C	POINT	5892.631	5892.631	NA
CF27	W1_SA1.2	09/04/2019 15:22	LIVE	5999.642	NA	A	Passing Over	F	POINT	5824.465	5824.465	NA
CF27	W1_SA1.2	09/04/2019 15:22	LIVE	5999.642	NA	A	Passing Over	V	POINT	5674.523	5674.523	NA
CF27	W1_SA1.2	09/04/2019 15:22	LIVE	5999.642	NA	A	Digging		STATE	5449.849	5468.354	18.505
CF27	W1_SA1.2	09/04/2019 15:22	LIVE	5999.642	NA	A	Digging		STATE	5544.242	5561.222	16.98
CF27	W1_SA1.2	09/04/2019 15:22	LIVE	5999.642	NA	A	Digging		STATE	5591.2	5638.685	47.485
CF27	W1_SA1.2	09/04/2019 15:22	LIVE	5999.642	NA	A	Digging		STATE	5692.662	5693.1	0.438
CF27	W1_SA1.2	09/04/2019 15:22	LIVE	5999.642	NA	A	Digging		STATE	5703.541	5712.904	9.363
CF27	W1_SA1.2	09/04/2019 15:22	LIVE	5999.642	NA	A	Digging		STATE	5715.661	5720.344	4.683
CF27	W1_SA1.2	09/04/2019 15:22	LIVE	5999.642	NA	A	Digging		STATE	5857.093	5858.733	1.64
CF27	W1_SA1.2	09/04/2019 15:22	LIVE	5999.642	NA	A	Digging		STATE	5978.868	5999.642	20.774
CF27	W1_SA1.2	09/04/2019 15:22	LIVE	5999.642	NA	A	Transport		STATE	5581.326	5589.615	8.289
CF27	W1_SA1.2	09/04/2019 15:22	LIVE	5999.642	NA	A	Transport		STATE	5734.805	5753.872	19.067
CF27	W1_SA1.2	09/04/2019 15:22	LIVE	5999.642	NA	A	Transport		STATE	5823.512	5842.638	19.126
CF27	W1_SA1.2	09/04/2019 15:22	LIVE	5999.642	NA	A	Transport		STATE	5901.527	5955.552	54.025
CF27	W1_SA1.2	09/04/2019 15:22	LIVE	5999.642	NA	J	Passing Under	2	POINT	794.947	794.947	NA
CF27	W1_SA1.2	09/04/2019 15:22	LIVE	5999.642	NA	J	Digging		STATE	772.478	824.782	52.304
CF27	W1_SA1.2	09/04/2019 15:22	LIVE	5999.642	NA	J	Digging		STATE	885.739	919.103	33.364
CF27	W1_SA1.2	09/04/2019 15:22	LIVE	5999.642	NA	J	Digging		STATE	925.761	1185.637	259.876
CF27	W1_SA1.2	09/04/2019 15:22	LIVE	5999.642	NA	J	Tail-tugging	Dragger|L	POINT	1130.076	1130.076	NA
CF27	W1_SA2.1	11/04/2019 11:22	LIVE	6000.691	NA	0	Passing Under	A	POINT	1588.856	1588.856	NA
CF27	W1_SA2.1	11/04/2019 11:22	LIVE	6000.691	NA	0	Passing Over	B	POINT	1230.55	1230.55	NA
CF27	W1_SA2.1	11/04/2019 11:22	LIVE	6000.691	NA	0	Passing Over	B	POINT	1499.829	1499.829	NA
CF27	W1_SA2.1	11/04/2019 11:22	LIVE	6000.691	NA	0	Passing Over	F	POINT	1534.091	1534.091	NA
CF27	W1_SA2.1	11/04/2019 11:22	LIVE	6000.691	NA	0	Passing Over	H	POINT	1223.538	1223.538	NA
CF27	W1_SA2.1	11/04/2019 11:22	LIVE	6000.691	NA	0	Passing Over	J	POINT	1603.361	1603.361	NA
CF27	W1_SA2.1	11/04/2019 11:22	LIVE	6000.691	NA	0	Passing Over	J	POINT	1746.124	1746.124	NA
CF27	W1_SA2.1	11/04/2019 11:22	LIVE	6000.691	NA	0	Passing Over	K	POINT	1375.844	1375.844	NA
CF27	W1_SA2.1	11/04/2019 11:22	LIVE	6000.691	NA	0	Passing Over	K	POINT	1437.099	1437.099	NA
CF27	W1_SA2.1	11/04/2019 11:22	LIVE	6000.691	NA	0	Passing Over	L	POINT	1349.508	1349.508	NA
CF27	W1_SA2.1	11/04/2019 11:22	LIVE	6000.691	NA	0	Passing Over	P	POINT	1492.543	1492.543	NA
CF27	W1_SA2.1	11/04/2019 11:22	LIVE	6000.691	NA	0	Passing Over	Q	POINT	1729.293	1729.293	NA
CF27	W1_SA2.1	11/04/2019 11:22	LIVE	6000.691	NA	0	Aggression	Aggressor|4|None|Nothing	POINT	1276.398	1276.398	NA
CF27	W1_SA2.1	11/04/2019 11:22	LIVE	6000.691	NA	1	Passing Over	I	POINT	4413.002	4413.002	NA
CF27	W1_SA2.1	11/04/2019 11:22	LIVE	6000.691	NA	1	Passing Over	P	POINT	4408.842	4408.842	NA
CF27	W1_SA2.1	11/04/2019 11:22	LIVE	6000.691	NA	1	Passing Over	Q	POINT	4401.285	4401.285	NA
CF27	W1_SA2.1	11/04/2019 11:22	LIVE	6000.691	NA	2	Digging		STATE	3908.857	3921.665	12.808
CF27	W1_SA2.1	11/04/2019 11:22	LIVE	6000.691	NA	2	Digging		STATE	4048.108	4200.628	152.52
CF27	W1_SA2.1	11/04/2019 11:22	LIVE	6000.691	NA	F	Passing Under	A	POINT	5665.743	5665.743	NA
CF27	W1_SA2.1	11/04/2019 11:22	LIVE	6000.691	NA	F	Passing Under	A	POINT	5725.521	5725.521	NA
CF27	W1_SA2.1	11/04/2019 11:22	LIVE	6000.691	NA	F	Passing Under	C	POINT	5705.182	5705.182	NA
CF27	W1_SA2.1	11/04/2019 11:22	LIVE	6000.691	NA	F	Passing Over	A	POINT	5913.597	5913.597	NA
CF27	W1_SA2.1	11/04/2019 11:22	LIVE	6000.691	NA	F	Passing Over	G	POINT	5738.325	5738.325	NA
CF27	W1_SA2.1	11/04/2019 11:22	LIVE	6000.691	NA	F	Passing Over	G	POINT	5790.899	5790.899	NA
CF27	W1_SA2.1	11/04/2019 11:22	LIVE	6000.691	NA	F	Digging		STATE	5402.751	5403.079	0.328
CF27	W1_SA2.1	11/04/2019 11:22	LIVE	6000.691	NA	F	Digging		STATE	5405.404	5510.201	104.797
CF27	W1_SA2.1	11/04/2019 11:22	LIVE	6000.691	NA	F	Digging		STATE	5635.231	5803.79	168.559
CF27	W1_SA2.1	11/04/2019 11:22	LIVE	6000.691	NA	F	Digging		STATE	5839.927	5871.451	31.524
CF27	W1_SA2.1	11/04/2019 11:22	LIVE	6000.691	NA	F	Digging		STATE	5982.071	6000.691	18.62
CF27	W1_SA2.1	11/04/2019 11:22	LIVE	6000.691	NA	G	Passing Under	0	POINT	2632.023	2632.023	NA
CF27	W1_SA2.1	11/04/2019 11:22	LIVE	6000.691	NA	G	Passing Under	1	POINT	2553.021	2553.021	NA
CF27	W1_SA2.1	11/04/2019 11:22	LIVE	6000.691	NA	G	Passing Under	1	POINT	2815.217	2815.217	NA
CF27	W1_SA2.1	11/04/2019 11:22	LIVE	6000.691	NA	G	Passing Under	1	POINT	2994.234	2994.234	NA
CF27	W1_SA2.1	11/04/2019 11:22	LIVE	6000.691	NA	G	Passing Under	6	POINT	2890.574	2890.574	NA
CF27	W1_SA2.1	11/04/2019 11:22	LIVE	6000.691	NA	G	Passing Under	8	POINT	2694.415	2694.415	NA
CF27	W1_SA2.1	11/04/2019 11:22	LIVE	6000.691	NA	G	Digging		STATE	2558.099	2594.598	36.499
CF27	W1_SA2.1	11/04/2019 11:22	LIVE	6000.691	NA	G	Digging		STATE	2650.25	2653.934	3.684
CF27	W1_SA2.1	11/04/2019 11:22	LIVE	6000.691	NA	G	Digging		STATE	2671.127	2671.912	0.785
CF27	W1_SA2.1	11/04/2019 11:22	LIVE	6000.691	NA	G	Digging		STATE	2699.302	2738.85	39.548
CF27	W1_SA2.1	11/04/2019 11:22	LIVE	6000.691	NA	G	Digging		STATE	2744.455	2789.014	44.559
CF27	W1_SA2.1	11/04/2019 11:22	LIVE	6000.691	NA	G	Digging		STATE	2807.416	2838.982	31.566
CF27	W1_SA2.1	11/04/2019 11:22	LIVE	6000.691	NA	G	Digging		STATE	2868.367	2993.574	125.207
CF27	W1_SA2.1	11/04/2019 11:22	LIVE	6000.691	NA	G	Interacting		POINT	2550.836	2550.836	NA
CF27	W1_SA2.1	11/04/2019 11:22	LIVE	6000.691	NA	G	Transport		STATE	2623.254	2627.672	4.418
CF27	W1_SA2.1	11/04/2019 11:22	LIVE	6000.691	NA	G	Transport		STATE	2642.779	2649.24	6.461
CF27	W1_SA2.1	11/04/2019 11:22	LIVE	6000.691	NA	G	Transport		STATE	2657.319	2670.033	12.714
CF27	W1_SA2.1	11/04/2019 11:22	LIVE	6000.691	NA	G	Transport		STATE	2673.025	2679.492	6.467
CF27	W1_SA2.1	11/04/2019 11:22	LIVE	6000.691	NA	H	Digging		STATE	1866.769	2252.784	386.015
CF27	W1_SA2.1	11/04/2019 11:22	LIVE	6000.691	NA	H	Digging		STATE	2260.396	2273.408	13.012
CF27	W1_SA2.1	11/04/2019 11:22	LIVE	6000.691	NA	H	Digging		STATE	2316.102	2405.365	89.263
CF27	W1_SA2.1	11/04/2019 11:22	LIVE	6000.691	NA	L	Digging		STATE	4822.032	4831.375	9.343
CF27	W1_SA2.1	11/04/2019 11:22	LIVE	6000.691	NA	L	Digging		STATE	4906.71	4909.083	2.373
CF27	W1_SA2.1	11/04/2019 11:22	LIVE	6000.691	NA	L	Tail-tugging	Dragged|P	POINT	4840.758	4840.758	NA
CF27	W2_A1.1	15/04/2019 14:50	LIVE	5981.899	NA	5	Passing Under		POINT	2872.08	2872.08	NA
CF27	W2_A1.1	15/04/2019 14:50	LIVE	5981.899	NA	5	Passing Under	H	POINT	2657.485	2657.485	NA
CF27	W2_A1.1	15/04/2019 14:50	LIVE	5981.899	NA	5	Passing Under	J	POINT	2653.631	2653.631	NA
CF27	W2_A1.1	15/04/2019 14:50	LIVE	5981.899	NA	5	Passing Over	3	POINT	2852.767	2852.767	NA
CF27	W2_A1.1	15/04/2019 14:50	LIVE	5981.899	NA	5	Passing Over	3	POINT	2873.962	2873.962	NA
CF27	W2_A1.1	15/04/2019 14:50	LIVE	5981.899	NA	5	Passing Over	Q	POINT	2918.164	2918.164	NA
CF27	W2_A1.1	15/04/2019 14:50	LIVE	5981.899	NA	5	Digging		STATE	2668.324	2677.178	8.854
CF27	W2_A1.1	15/04/2019 14:50	LIVE	5981.899	NA	6	Digging		STATE	3605.911	4095.07	489.159
CF27	W2_A1.1	15/04/2019 14:50	LIVE	5981.899	NA	6	Digging		STATE	4101.323	4204.769	103.446
CF27	W2_A1.1	15/04/2019 14:50	LIVE	5981.899	NA	8	Digging		STATE	4900.564	5404.244	503.68
CF27	W2_A1.1	15/04/2019 14:50	LIVE	5981.899	NA	B	Passing Under	2	POINT	3048.464	3048.464	NA
CF27	W2_A1.1	15/04/2019 14:50	LIVE	5981.899	NA	B	Passing Under	2	POINT	3116.988	3116.988	NA
CF27	W2_A1.1	15/04/2019 14:50	LIVE	5981.899	NA	B	Passing Under	G	POINT	3036.147	3036.147	NA
CF27	W2_A1.1	15/04/2019 14:50	LIVE	5981.899	NA	B	Passing Over	2	POINT	3091.82	3091.82	NA
CF27	W2_A1.1	15/04/2019 14:50	LIVE	5981.899	NA	B	Passing Over	G	POINT	3397.15	3397.15	NA
CF27	W2_A1.1	15/04/2019 14:50	LIVE	5981.899	NA	B	Passing Over	I	POINT	3051.951	3051.951	NA
CF27	W2_A1.1	15/04/2019 14:50	LIVE	5981.899	NA	B	Digging		STATE	3152.86	3252.271	99.411
CF27	W2_A1.1	15/04/2019 14:50	LIVE	5981.899	NA	B	Digging		STATE	3263.901	3291.452	27.551
CF27	W2_A1.1	15/04/2019 14:50	LIVE	5981.899	NA	B	Digging		STATE	3301.209	3363.303	62.094
CF27	W2_A1.1	15/04/2019 14:50	LIVE	5981.899	NA	B	Digging		STATE	3408.738	3444.325	35.587
CF27	W2_A1.1	15/04/2019 14:50	LIVE	5981.899	NA	B	Digging		STATE	3496.53	3511.566	15.036
CF27	W2_A1.1	15/04/2019 14:50	LIVE	5981.899	NA	B	Transport		STATE	3584.593	3596.526	11.933
CF27	W2_A1.1	15/04/2019 14:50	LIVE	5981.899	NA	C	Passing Under	A	POINT	4598.561	4598.561	NA
CF27	W2_A1.1	15/04/2019 14:50	LIVE	5981.899	NA	C	Passing Under	A	POINT	4625.06	4625.06	NA
CF27	W2_A1.1	15/04/2019 14:50	LIVE	5981.899	NA	C	Passing Under	D	POINT	4676.037	4676.037	NA
CF27	W2_A1.1	15/04/2019 14:50	LIVE	5981.899	NA	C	Passing Under	D	POINT	4709.889	4709.889	NA
CF27	W2_A1.1	15/04/2019 14:50	LIVE	5981.899	NA	C	Passing Under	O	POINT	4454.353	4454.353	NA
CF27	W2_A1.1	15/04/2019 14:50	LIVE	5981.899	NA	C	Passing Over	H	POINT	4422.558	4422.558	NA
CF27	W2_A1.1	15/04/2019 14:50	LIVE	5981.899	NA	C	Digging		STATE	4399.858	4408.842	8.984
CF27	W2_A1.1	15/04/2019 14:50	LIVE	5981.899	NA	C	Digging		STATE	4434.267	4447.013	12.746
CF27	W2_A1.1	15/04/2019 14:50	LIVE	5981.899	NA	C	Digging		STATE	4478.184	4487.565	9.381
CF27	W2_A1.1	15/04/2019 14:50	LIVE	5981.899	NA	C	Digging		STATE	4488.433	4496.365	7.932
CF27	W2_A1.1	15/04/2019 14:50	LIVE	5981.899	NA	C	Digging		STATE	4605.479	4622.868	17.389
CF27	W2_A1.1	15/04/2019 14:50	LIVE	5981.899	NA	C	Digging		STATE	4658.289	4684.464	26.175
CF27	W2_A1.1	15/04/2019 14:50	LIVE	5981.899	NA	C	Digging		STATE	4697.837	4738.012	40.175
CF27	W2_A1.1	15/04/2019 14:50	LIVE	5981.899	NA	C	Digging		STATE	4756.987	4760.278	3.291
CF27	W2_A1.1	15/04/2019 14:50	LIVE	5981.899	NA	C	Digging		STATE	4763.273	4800.345	37.072
CF27	W2_A1.1	15/04/2019 14:50	LIVE	5981.899	NA	C	Transport		STATE	4466.966	4476.071	9.105
CF27	W2_A1.1	15/04/2019 14:50	LIVE	5981.899	NA	D	Passing Over	J	POINT	309.756	309.756	NA
CF27	W2_A1.1	15/04/2019 14:50	LIVE	5981.899	NA	D	Digging		STATE	55.127	76.604	21.477
CF27	W2_A1.1	15/04/2019 14:50	LIVE	5981.899	NA	D	Digging		STATE	94.294	104.467	10.173
CF27	W2_A1.1	15/04/2019 14:50	LIVE	5981.899	NA	D	Digging		STATE	250.376	266.374	15.998
CF27	W2_A1.1	15/04/2019 14:50	LIVE	5981.899	NA	D	Digging		STATE	341.508	520.163	178.655
CF27	W2_A1.1	15/04/2019 14:50	LIVE	5981.899	NA	D	Digging		STATE	531.969	558.021	26.052
CF27	W2_A1.1	15/04/2019 14:50	LIVE	5981.899	NA	D	Transport		STATE	559.413	564.449	5.036
CF27	W2_A1.1	15/04/2019 14:50	LIVE	5981.899	NA	E	Passing Under	D	POINT	5734.47	5734.47	NA
CF27	W2_A1.1	15/04/2019 14:50	LIVE	5981.899	NA	E	Passing Over	F	POINT	5661.256	5661.256	NA
CF27	W2_A1.1	15/04/2019 14:50	LIVE	5981.899	NA	E	Passing Over	G	POINT	5981.899	5981.899	NA
CF27	W2_A1.1	15/04/2019 14:50	LIVE	5981.899	NA	E	Digging		STATE	5526.6	5543.208	16.608
CF27	W2_A1.1	15/04/2019 14:50	LIVE	5981.899	NA	E	Digging		STATE	5581.66	5619.881	38.221
CF27	W2_A1.1	15/04/2019 14:50	LIVE	5981.899	NA	E	Digging		STATE	5713.133	5719.137	6.004
CF27	W2_A1.1	15/04/2019 14:50	LIVE	5981.899	NA	E	Digging		STATE	5756.46	5803.178	46.718
CF27	W2_A1.1	15/04/2019 14:50	LIVE	5981.899	NA	E	Tail-tugging	Dragged|L	POINT	5455.728	5455.728	NA
CF27	W2_A1.1	15/04/2019 14:50	LIVE	5981.899	NA	E	Tail-tugging	Dragger|L	POINT	5861.798	5861.798	NA
CF27	W2_A1.1	15/04/2019 14:50	LIVE	5981.899	NA	E	Transport		STATE	5634.453	5650.611	16.158
CF27	W2_A1.1	15/04/2019 14:50	LIVE	5981.899	NA	E	Transport		STATE	5721.928	5755.033	33.105
CF27	W2_A1.1	15/04/2019 14:50	LIVE	5981.899	NA	E	Transport		STATE	5812.213	5816.76	4.547
CF27	W2_A1.1	15/04/2019 14:50	LIVE	5981.899	NA	E	Transport		STATE	5846.355	5859.914	13.559
CF27	W2_A1.1	15/04/2019 14:50	LIVE	5981.899	NA	E	Transport		STATE	5911.998	5980.175	68.177
CF27	W2_A1.1	15/04/2019 14:50	LIVE	5981.899	NA	G	Passing Under	2	POINT	2360.86	2360.86	NA
CF27	W2_A1.1	15/04/2019 14:50	LIVE	5981.899	NA	G	Passing Under	A	POINT	2080.125	2080.125	NA
CF27	W2_A1.1	15/04/2019 14:50	LIVE	5981.899	NA	G	Passing Under	B	POINT	2321.474	2321.474	NA
CF27	W2_A1.1	15/04/2019 14:50	LIVE	5981.899	NA	G	Passing Under	C	POINT	1945.908	1945.908	NA
CF27	W2_A1.1	15/04/2019 14:50	LIVE	5981.899	NA	G	Passing Under	E	POINT	1890.286	1890.286	NA
CF27	W2_A1.1	15/04/2019 14:50	LIVE	5981.899	NA	G	Passing Under	O	POINT	2237.39	2237.39	NA
CF27	W2_A1.1	15/04/2019 14:50	LIVE	5981.899	NA	G	Digging		STATE	1936.59	1945.018	8.428
CF27	W2_A1.1	15/04/2019 14:50	LIVE	5981.899	NA	G	Digging		STATE	2002.852	2059.858	57.006
CF27	W2_A1.1	15/04/2019 14:50	LIVE	5981.899	NA	G	Digging		STATE	2100.216	2124.252	24.036
CF27	W2_A1.1	15/04/2019 14:50	LIVE	5981.899	NA	G	Digging		STATE	2232.236	2266.844	34.608
CF27	W2_A1.1	15/04/2019 14:50	LIVE	5981.899	NA	G	Digging		STATE	2338.593	2340.354	1.761
CF27	W2_A1.1	15/04/2019 14:50	LIVE	5981.899	NA	H	Passing Over	2	POINT	1049.464	1049.464	NA
CF27	W2_A1.1	15/04/2019 14:50	LIVE	5981.899	NA	H	Passing Over	4	POINT	689.989	689.989	NA
CF27	W2_A1.1	15/04/2019 14:50	LIVE	5981.899	NA	H	Passing Over	C	POINT	693.43	693.43	NA
CF27	W2_A1.1	15/04/2019 14:50	LIVE	5981.899	NA	H	Passing Over	C	POINT	1052.83	1052.83	NA
CF27	W2_A1.1	15/04/2019 14:50	LIVE	5981.899	NA	H	Digging		STATE	757.561	799.63	42.069
CF27	W2_A1.1	15/04/2019 14:50	LIVE	5981.899	NA	H	Digging		STATE	917.689	1020.165	102.476
CF27	W2_A1.1	15/04/2019 14:50	LIVE	5981.899	NA	H	Digging		STATE	1079.294	1199.925	120.631
CF27	W2_A1.1	15/04/2019 14:50	LIVE	5981.899	NA	H	Transport		STATE	1022.953	1036.463	13.51
CF27	W2_A1.1	15/04/2019 14:50	LIVE	5981.899	NA	J	Passing Under	K	POINT	1321.282	1321.282	NA
CF27	W2_A1.1	15/04/2019 14:50	LIVE	5981.899	NA	J	Passing Over		POINT	1318.998	1318.998	NA
CF27	W2_A1.1	15/04/2019 14:50	LIVE	5981.899	NA	J	Passing Over	3	POINT	1434.464	1434.464	NA
CF27	W2_A1.1	15/04/2019 14:50	LIVE	5981.899	NA	J	Passing Over	P	POINT	1570.542	1570.542	NA
CF27	W2_A1.1	15/04/2019 14:50	LIVE	5981.899	NA	J	Digging		STATE	1232.158	1255.517	23.359
CF27	W2_A1.1	15/04/2019 14:50	LIVE	5981.899	NA	J	Digging		STATE	1314.717	1317.474	2.757
CF27	W2_A1.1	15/04/2019 14:50	LIVE	5981.899	NA	J	Digging		STATE	1411.788	1423.846	12.058
CF27	W2_A1.1	15/04/2019 14:50	LIVE	5981.899	NA	J	Digging		STATE	1589.021	1690.193	101.172
CF27	W2_A1.1	15/04/2019 14:50	LIVE	5981.899	NA	J	Digging		STATE	1742.713	1801.292	58.579
CF27	W2_A1.2	16/04/2019 14:15	LIVE	5982.45	NA	0	Passing Under	A	POINT	4856.272	4856.272	NA
CF27	W2_A1.2	16/04/2019 14:15	LIVE	5982.45	NA	0	Passing Under	N	POINT	5204.314	5204.314	NA
CF27	W2_A1.2	16/04/2019 14:15	LIVE	5982.45	NA	0	Passing Over	A	POINT	5168.076	5168.076	NA
CF27	W2_A1.2	16/04/2019 14:15	LIVE	5982.45	NA	0	Passing Over	L	POINT	5240.493	5240.493	NA
CF27	W2_A1.2	16/04/2019 14:15	LIVE	5982.45	NA	0	Passing Over	P	POINT	5416.539	5416.539	NA
CF27	W2_A1.2	16/04/2019 14:15	LIVE	5982.45	NA	0	Passing Over	Q	POINT	5422.793	5422.793	NA
CF27	W2_A1.2	16/04/2019 14:15	LIVE	5982.45	NA	1	Passing Over	C	POINT	1903.474	1903.474	NA
CF27	W2_A1.2	16/04/2019 14:15	LIVE	5982.45	NA	1	Aggression	Recipient|2|Nothing|Nothing	POINT	1917.178	1917.178	NA
CF27	W2_A1.2	16/04/2019 14:15	LIVE	5982.45	NA	2	Passing Under	1	POINT	4220.399	4220.399	NA
CF27	W2_A1.2	16/04/2019 14:15	LIVE	5982.45	NA	2	Passing Under	3	POINT	4461.01	4461.01	NA
CF27	W2_A1.2	16/04/2019 14:15	LIVE	5982.45	NA	2	Passing Over	4	POINT	4583.534	4583.534	NA
CF27	W2_A1.2	16/04/2019 14:15	LIVE	5982.45	NA	2	Passing Over	B	POINT	4677.675	4677.675	NA
CF27	W2_A1.2	16/04/2019 14:15	LIVE	5982.45	NA	2	Passing Over	C	POINT	4491.978	4491.978	NA
CF27	W2_A1.2	16/04/2019 14:15	LIVE	5982.45	NA	2	Passing Over	O	POINT	4737.197	4737.197	NA
CF27	W2_A1.2	16/04/2019 14:15	LIVE	5982.45	NA	2	Passing Over	Q	POINT	4639.133	4639.133	NA
CF27	W2_A1.2	16/04/2019 14:15	LIVE	5982.45	NA	2	Passing Over	Q	POINT	4741.889	4741.889	NA
CF27	W2_A1.2	16/04/2019 14:15	LIVE	5982.45	NA	3	Digging		STATE	1658.932	1734.405	75.473
CF27	W2_A1.2	16/04/2019 14:15	LIVE	5982.45	NA	A	Passing Under	1	POINT	4022.065	4022.065	NA
CF27	W2_A1.2	16/04/2019 14:15	LIVE	5982.45	NA	A	Passing Under	M	POINT	4029.409	4029.409	NA
CF27	W2_A1.2	16/04/2019 14:15	LIVE	5982.45	NA	A	Passing Over	I	POINT	3844.246	3844.246	NA
CF27	W2_A1.2	16/04/2019 14:15	LIVE	5982.45	NA	A	Digging		STATE	3818.552	3827.85	9.298
CF27	W2_A1.2	16/04/2019 14:15	LIVE	5982.45	NA	A	Tail-tugging		POINT	4147.965	4147.965	NA
CF27	W2_A1.2	16/04/2019 14:15	LIVE	5982.45	NA	A	Tail-tugging	Dragger|L	POINT	3767.956	3767.956	NA
CF27	W2_A1.2	16/04/2019 14:15	LIVE	5982.45	NA	F	Passing Under	0	POINT	5723.866	5723.866	NA
CF27	W2_A1.2	16/04/2019 14:15	LIVE	5982.45	NA	F	Passing Over	G	POINT	5680.272	5680.272	NA
CF27	W2_A1.2	16/04/2019 14:15	LIVE	5982.45	NA	F	Digging		STATE	5590.101	5644.73	54.629
CF27	W2_A1.2	16/04/2019 14:15	LIVE	5982.45	NA	F	Digging		STATE	5645.141	5982.45	337.309
CF27	W2_A1.2	16/04/2019 14:15	LIVE	5982.45	NA	I	Passing Under	1	POINT	2474.216	2474.216	NA
CF27	W2_A1.2	16/04/2019 14:15	LIVE	5982.45	NA	I	Passing Under	1	POINT	2604.205	2604.205	NA
CF27	W2_A1.2	16/04/2019 14:15	LIVE	5982.45	NA	I	Passing Under	1	POINT	2645.785	2645.785	NA
CF27	W2_A1.2	16/04/2019 14:15	LIVE	5982.45	NA	I	Passing Under	2	POINT	2700.003	2700.003	NA
CF27	W2_A1.2	16/04/2019 14:15	LIVE	5982.45	NA	I	Passing Under	A	POINT	2725.009	2725.009	NA
CF27	W2_A1.2	16/04/2019 14:15	LIVE	5982.45	NA	I	Passing Under	C	POINT	2525.412	2525.412	NA
CF27	W2_A1.2	16/04/2019 14:15	LIVE	5982.45	NA	I	Passing Under	K	POINT	2529.553	2529.553	NA
CF27	W2_A1.2	16/04/2019 14:15	LIVE	5982.45	NA	I	Passing Under	K	POINT	2933.125	2933.125	NA
CF27	W2_A1.2	16/04/2019 14:15	LIVE	5982.45	NA	I	Digging		STATE	2633.811	2649.938	16.127
CF27	W2_A1.2	16/04/2019 14:15	LIVE	5982.45	NA	I	Digging		STATE	2676.678	2766.842	90.164
CF27	W2_A1.2	16/04/2019 14:15	LIVE	5982.45	NA	I	Transport		STATE	2501.801	2504.092	2.291
CF27	W2_A1.2	16/04/2019 14:15	LIVE	5982.45	NA	I	Transport		STATE	2762.357	2765.654	3.297
CF27	W2_A1.2	16/04/2019 14:15	LIVE	5982.45	NA	I	Transport		STATE	2777.442	2833.443	56.001
CF27	W2_A1.2	16/04/2019 14:15	LIVE	5982.45	NA	I	Transport		STATE	2854.023	2884.545	30.522
CF27	W2_A1.2	16/04/2019 14:15	LIVE	5982.45	NA	I	Transport		STATE	2898.973	2991.013	92.04
CF27	W2_A1.2	16/04/2019 14:15	LIVE	5982.45	NA	L	Passing Under	0	POINT	3258.101	3258.101	NA
CF27	W2_A1.2	16/04/2019 14:15	LIVE	5982.45	NA	L	Passing Under	2	POINT	3161.29	3161.29	NA
CF27	W2_A1.2	16/04/2019 14:15	LIVE	5982.45	NA	L	Passing Under	2	POINT	3179.666	3179.666	NA
CF27	W2_A1.2	16/04/2019 14:15	LIVE	5982.45	NA	L	Passing Under	2	POINT	3233.837	3233.837	NA
CF27	W2_A1.2	16/04/2019 14:15	LIVE	5982.45	NA	L	Passing Under	4	POINT	3176.386	3176.386	NA
CF27	W2_A1.2	16/04/2019 14:15	LIVE	5982.45	NA	L	Passing Under	J	POINT	3091.611	3091.611	NA
CF27	W2_A1.2	16/04/2019 14:15	LIVE	5982.45	NA	L	Passing Under	K	POINT	3142.166	3142.166	NA
CF27	W2_A1.2	16/04/2019 14:15	LIVE	5982.45	NA	L	Passing Under	O	POINT	3214.444	3214.444	NA
CF27	W2_A1.2	16/04/2019 14:15	LIVE	5982.45	NA	L	Passing Over	A	POINT	3027.028	3027.028	NA
CF27	W2_A1.2	16/04/2019 14:15	LIVE	5982.45	NA	L	Digging		STATE	3098.499	3109.216	10.717
CF27	W2_A1.2	16/04/2019 14:15	LIVE	5982.45	NA	L	Digging		STATE	3166.212	3285.699	119.487
CF27	W2_A1.2	16/04/2019 14:15	LIVE	5982.45	NA	L	Digging		STATE	3290.307	3339.491	49.184
CF27	W2_A1.2	16/04/2019 14:15	LIVE	5982.45	NA	L	Transport		STATE	3061.534	3073.711	12.177
CF27	W2_A2.1	18/04/2019 10:25	LIVE	5926.625	NA	0	Passing Under	O	POINT	5873.353	5873.353	NA
CF27	W2_A2.1	18/04/2019 10:25	LIVE	5926.625	NA	0	Passing Over	2	POINT	5923.358	5923.358	NA
CF27	W2_A2.1	18/04/2019 10:25	LIVE	5926.625	NA	0	Passing Over	4	POINT	5485.996	5485.996	NA
CF27	W2_A2.1	18/04/2019 10:25	LIVE	5926.625	NA	0	Passing Over	G	POINT	5926.625	5926.625	NA
CF27	W2_A2.1	18/04/2019 10:25	LIVE	5926.625	NA	0	Passing Over	H	POINT	5554.845	5554.845	NA
CF27	W2_A2.1	18/04/2019 10:25	LIVE	5926.625	NA	0	Passing Over	J	POINT	5462.101	5462.101	NA
CF27	W2_A2.1	18/04/2019 10:25	LIVE	5926.625	NA	0	Passing Over	N	POINT	5468.356	5468.356	NA
CF27	W2_A2.1	18/04/2019 10:25	LIVE	5926.625	NA	0	Passing Over	N	POINT	5586.11	5586.11	NA
CF27	W2_A2.1	18/04/2019 10:25	LIVE	5926.625	NA	0	Passing Over	N	POINT	5879.614	5879.614	NA
CF27	W2_A2.1	18/04/2019 10:25	LIVE	5926.625	NA	0	Passing Over	N	POINT	5896.806	5896.806	NA
CF27	W2_A2.1	18/04/2019 10:25	LIVE	5926.625	NA	1	Passing Under	D	POINT	2141.395	2141.395	NA
CF27	W2_A2.1	18/04/2019 10:25	LIVE	5926.625	NA	1	Passing Over	3	POINT	2226.68	2226.68	NA
CF27	W2_A2.1	18/04/2019 10:25	LIVE	5926.625	NA	1	Passing Over	A	POINT	1813.619	1813.619	NA
CF27	W2_A2.1	18/04/2019 10:25	LIVE	5926.625	NA	1	Passing Over	E	POINT	1998.246	1998.246	NA
CF27	W2_A2.1	18/04/2019 10:25	LIVE	5926.625	NA	1	Passing Over	F	POINT	2242.629	2242.629	NA
CF27	W2_A2.1	18/04/2019 10:25	LIVE	5926.625	NA	1	Passing Over	H	POINT	2108.461	2108.461	NA
CF27	W2_A2.1	18/04/2019 10:25	LIVE	5926.625	NA	1	Passing Over	I	POINT	2303.801	2303.801	NA
CF27	W2_A2.1	18/04/2019 10:25	LIVE	5926.625	NA	1	Passing Over	N	POINT	2238.908	2238.908	NA
CF27	W2_A2.1	18/04/2019 10:25	LIVE	5926.625	NA	1	Passing Over	N	POINT	2392.871	2392.871	NA
CF27	W2_A2.1	18/04/2019 10:25	LIVE	5926.625	NA	1	Passing Over	Q	POINT	2115.568	2115.568	NA
CF27	W2_A2.1	18/04/2019 10:25	LIVE	5926.625	NA	1	Digging		STATE	1831.16	1887.892	56.732
CF27	W2_A2.1	18/04/2019 10:25	LIVE	5926.625	NA	1	Digging		STATE	2124.652	2152.701	28.049
CF27	W2_A2.1	18/04/2019 10:25	LIVE	5926.625	NA	1	Digging		STATE	2311.468	2318.123	6.655
CF27	W2_A2.1	18/04/2019 10:25	LIVE	5926.625	NA	1	Digging		STATE	2328.415	2343.624	15.209
CF27	W2_A2.1	18/04/2019 10:25	LIVE	5926.625	NA	1	Digging		STATE	2355.12	2370.232	15.112
CF27	W2_A2.1	18/04/2019 10:25	LIVE	5926.625	NA	3	Passing Under	A	POINT	3224.307	3224.307	NA
CF27	W2_A2.1	18/04/2019 10:25	LIVE	5926.625	NA	3	Passing Under	K	POINT	3246.525	3246.525	NA
CF27	W2_A2.1	18/04/2019 10:25	LIVE	5926.625	NA	3	Passing Under	K	POINT	3309.947	3309.947	NA
CF27	W2_A2.1	18/04/2019 10:25	LIVE	5926.625	NA	3	Passing Under	N	POINT	3236.009	3236.009	NA
CF27	W2_A2.1	18/04/2019 10:25	LIVE	5926.625	NA	3	Passing Over	5	POINT	3561.612	3561.612	NA
CF27	W2_A2.1	18/04/2019 10:25	LIVE	5926.625	NA	3	Passing Over	F	POINT	3534.499	3534.499	NA
CF27	W2_A2.1	18/04/2019 10:25	LIVE	5926.625	NA	3	Passing Over	J	POINT	3138.838	3138.838	NA
CF27	W2_A2.1	18/04/2019 10:25	LIVE	5926.625	NA	3	Passing Over	L	POINT	3154.272	3154.272	NA
CF27	W2_A2.1	18/04/2019 10:25	LIVE	5926.625	NA	3	Passing Over	M	POINT	3599.459	3599.459	NA
CF27	W2_A2.1	18/04/2019 10:25	LIVE	5926.625	NA	3	Digging		STATE	3332.012	3351.092	19.08
CF27	W2_A2.1	18/04/2019 10:25	LIVE	5926.625	NA	3	Digging		STATE	3375.945	3447.753	71.808
CF27	W2_A2.1	18/04/2019 10:25	LIVE	5926.625	NA	3	Digging		STATE	3467.756	3512.208	44.452
CF27	W2_A2.1	18/04/2019 10:25	LIVE	5926.625	NA	3	Transport		STATE	3016.288	3231.093	214.805
CF27	W2_A2.1	18/04/2019 10:25	LIVE	5926.625	NA	3	Transport		STATE	3261.854	3326.855	65.001
CF27	W2_A2.1	18/04/2019 10:25	LIVE	5926.625	NA	3	Transport		STATE	3515.915	3523.829	7.914
CF27	W2_A2.1	18/04/2019 10:25	LIVE	5926.625	NA	3	Transport		STATE	3524.438	3529.811	5.373
CF27	W2_A2.1	18/04/2019 10:25	LIVE	5926.625	NA	4	Passing Under	1	POINT	4275.202	4275.202	NA
CF27	W2_A2.1	18/04/2019 10:25	LIVE	5926.625	NA	4	Passing Under	C	POINT	4530.363	4530.363	NA
CF27	W2_A2.1	18/04/2019 10:25	LIVE	5926.625	NA	4	Passing Over	5	POINT	4511.645	4511.645	NA
CF27	W2_A2.1	18/04/2019 10:25	LIVE	5926.625	NA	4	Passing Over	N	POINT	4557.831	4557.831	NA
CF27	W2_A2.1	18/04/2019 10:25	LIVE	5926.625	NA	4	Digging		STATE	4265.49	4330.2	64.71
CF27	W2_A2.1	18/04/2019 10:25	LIVE	5926.625	NA	4	Digging		STATE	4352.146	4466.633	114.487
CF27	W2_A2.1	18/04/2019 10:25	LIVE	5926.625	NA	4	Digging		STATE	4500.281	4510.879	10.598
CF27	W2_A2.1	18/04/2019 10:25	LIVE	5926.625	NA	4	Digging		STATE	4521.237	4556.404	35.167
CF27	W2_A2.1	18/04/2019 10:25	LIVE	5926.625	NA	4	Digging		STATE	4569.366	4679.918	110.552
CF27	W2_A2.1	18/04/2019 10:25	LIVE	5926.625	NA	4	Digging		STATE	4685.168	4704.125	18.957
CF27	W2_A2.1	18/04/2019 10:25	LIVE	5926.625	NA	4	Digging		STATE	4728.396	4800.942	72.546
CF27	W2_A2.1	18/04/2019 10:25	LIVE	5926.625	NA	6	Digging		STATE	1210.435	1384.597	174.162
CF27	W2_A2.1	18/04/2019 10:25	LIVE	5926.625	NA	6	Digging		STATE	1426.857	1672.465	245.608
CF27	W2_A2.1	18/04/2019 10:25	LIVE	5926.625	NA	6	Digging		STATE	1730.478	1800.18	69.702
CF27	W2_A2.1	18/04/2019 10:25	LIVE	5926.625	NA	8	Passing Over	G	POINT	762.4	762.4	NA
CF27	W2_A2.1	18/04/2019 10:25	LIVE	5926.625	NA	8	Digging		STATE	759.68	790.647	30.967
CF27	W2_A2.1	18/04/2019 10:25	LIVE	5926.625	NA	8	Digging		STATE	829.169	975.735	146.566
CF27	W2_A2.1	18/04/2019 10:25	LIVE	5926.625	NA	8	Digging		STATE	988.755	1187.556	198.801
CF27	W2_A2.1	18/04/2019 10:25	LIVE	5926.625	NA	8	Digging		STATE	1189.497	1200.429	10.932
CF27	W2_A2.1	18/04/2019 10:25	LIVE	5926.625	NA	C	Passing Under	1	POINT	2715.072	2715.072	NA
CF27	W2_A2.1	18/04/2019 10:25	LIVE	5926.625	NA	C	Passing Under	A	POINT	2981.549	2981.549	NA
CF27	W2_A2.1	18/04/2019 10:25	LIVE	5926.625	NA	C	Passing Under	K	POINT	2668.477	2668.477	NA
CF27	W2_A2.1	18/04/2019 10:25	LIVE	5926.625	NA	C	Passing Under	O	POINT	2850.541	2850.541	NA
CF27	W2_A2.1	18/04/2019 10:25	LIVE	5926.625	NA	C	Passing Under	P	POINT	2657.111	2657.111	NA
CF27	W2_A2.1	18/04/2019 10:25	LIVE	5926.625	NA	C	Passing Over	9	POINT	2718.921	2718.921	NA
CF27	W2_A2.1	18/04/2019 10:25	LIVE	5926.625	NA	C	Passing Over	A	POINT	2809.186	2809.186	NA
CF27	W2_A2.1	18/04/2019 10:25	LIVE	5926.625	NA	C	Digging		STATE	2463.367	2557.821	94.454
CF27	W2_A2.1	18/04/2019 10:25	LIVE	5926.625	NA	C	Digging		STATE	2600.946	2698.925	97.979
CF27	W2_A2.1	18/04/2019 10:25	LIVE	5926.625	NA	C	Digging		STATE	2706.482	2754.399	47.917
CF27	W2_A2.1	18/04/2019 10:25	LIVE	5926.625	NA	C	Digging		STATE	2826.699	2846.267	19.568
CF27	W2_A2.1	18/04/2019 10:25	LIVE	5926.625	NA	C	Digging		STATE	2860.05	2929.901	69.851
CF27	W2_A2.1	18/04/2019 10:25	LIVE	5926.625	NA	C	Digging		STATE	2936.682	3000.586	63.904
CF27	W2_A2.1	18/04/2019 10:25	LIVE	5926.625	NA	E	Passing Over	0	POINT	3878.256	3878.256	NA
CF27	W2_A2.1	18/04/2019 10:25	LIVE	5926.625	NA	E	Passing Over	5	POINT	4017.812	4017.812	NA
CF27	W2_A2.1	18/04/2019 10:25	LIVE	5926.625	NA	E	Passing Over	9	POINT	3712.48	3712.48	NA
CF27	W2_A2.1	18/04/2019 10:25	LIVE	5926.625	NA	E	Passing Over	B	POINT	4093.799	4093.799	NA
CF27	W2_A2.1	18/04/2019 10:25	LIVE	5926.625	NA	E	Passing Over	C	POINT	3669.738	3669.738	NA
CF27	W2_A2.1	18/04/2019 10:25	LIVE	5926.625	NA	E	Passing Over	G	POINT	3834.283	3834.283	NA
CF27	W2_A2.1	18/04/2019 10:25	LIVE	5926.625	NA	E	Digging		STATE	3762.563	3768.708	6.145
CF27	W2_A2.1	18/04/2019 10:25	LIVE	5926.625	NA	E	Digging		STATE	3781.72	3808.631	26.911
CF27	W2_A2.1	18/04/2019 10:25	LIVE	5926.625	NA	E	Digging		STATE	3816.843	3833.284	16.441
CF27	W2_A2.1	18/04/2019 10:25	LIVE	5926.625	NA	E	Digging		STATE	3893.669	3967.952	74.283
CF27	W2_A2.1	18/04/2019 10:25	LIVE	5926.625	NA	E	Digging		STATE	3972.043	3998.963	26.92
CF27	W2_A2.1	18/04/2019 10:25	LIVE	5926.625	NA	E	Digging		STATE	4110.086	4200.794	90.708
CF27	W2_A2.1	18/04/2019 10:25	LIVE	5926.625	NA	G	Passing Under	0	POINT	265.508	265.508	NA
CF27	W2_A2.1	18/04/2019 10:25	LIVE	5926.625	NA	G	Passing Under	C	POINT	190.217	190.217	NA
CF27	W2_A2.1	18/04/2019 10:25	LIVE	5926.625	NA	G	Passing Under	I	POINT	260.665	260.665	NA
CF27	W2_A2.1	18/04/2019 10:25	LIVE	5926.625	NA	G	Passing Under	K	POINT	483.372	483.372	NA
CF27	W2_A2.1	18/04/2019 10:25	LIVE	5926.625	NA	G	Passing Under	M	POINT	127.263	127.263	NA
CF27	W2_A2.1	18/04/2019 10:25	LIVE	5926.625	NA	G	Passing Under	M	POINT	242.706	242.706	NA
CF27	W2_A2.1	18/04/2019 10:25	LIVE	5926.625	NA	G	Passing Under	M	POINT	527.572	527.572	NA
CF27	W2_A2.1	18/04/2019 10:25	LIVE	5926.625	NA	G	Passing Over		POINT	122.622	122.622	NA
CF27	W2_A2.1	18/04/2019 10:25	LIVE	5926.625	NA	G	Passing Over	A	POINT	354.489	354.489	NA
CF27	W2_A2.1	18/04/2019 10:25	LIVE	5926.625	NA	G	Passing Over	I	POINT	46.833	46.833	NA
CF27	W2_A2.1	18/04/2019 10:25	LIVE	5926.625	NA	G	Digging		STATE	82.131	89.838	7.707
CF27	W2_A2.1	18/04/2019 10:25	LIVE	5926.625	NA	G	Digging		STATE	93.503	139.124	45.621
CF27	W2_A2.1	18/04/2019 10:25	LIVE	5926.625	NA	G	Digging		STATE	141.376	189.356	47.98
CF27	W2_A2.1	18/04/2019 10:25	LIVE	5926.625	NA	G	Digging		STATE	226.416	258.699	32.283
CF27	W2_A2.1	18/04/2019 10:25	LIVE	5926.625	NA	G	Digging		STATE	330.141	368.166	38.025
CF27	W2_A2.1	18/04/2019 10:25	LIVE	5926.625	NA	G	Digging		STATE	416.893	541.595	124.702
CF27	W2_A2.1	18/04/2019 10:25	LIVE	5926.625	NA	G	Digging		STATE	545.274	569.251	23.977
CF27	W2_A2.1	18/04/2019 10:25	LIVE	5926.625	NA	G	Digging		STATE	571.232	604.908	33.676
CF27	W2_A2.1	18/04/2019 10:25	LIVE	5926.625	NA	G	Transport		STATE	90.742	92.184	1.442
CF27	W2_A2.1	18/04/2019 10:25	LIVE	5926.625	NA	I	Passing Under	3	POINT	4898.302	4898.302	NA
CF27	W2_A2.1	18/04/2019 10:25	LIVE	5926.625	NA	I	Passing Under	A	POINT	4901.687	4901.687	NA
CF27	W2_A2.1	18/04/2019 10:25	LIVE	5926.625	NA	I	Passing Under	A	POINT	4921.433	4921.433	NA
CF27	W2_A2.1	18/04/2019 10:25	LIVE	5926.625	NA	I	Passing Under	A	POINT	4993.14	4993.14	NA
CF27	W2_A2.1	18/04/2019 10:25	LIVE	5926.625	NA	I	Digging		STATE	4881.299	4885.578	4.279
CF27	W2_A2.1	18/04/2019 10:25	LIVE	5926.625	NA	I	Digging		STATE	4910.022	4945.386	35.364
CF27	W2_A2.1	18/04/2019 10:25	LIVE	5926.625	NA	I	Digging		STATE	4973.895	4991.812	17.917
CF27	W2_A2.1	18/04/2019 10:25	LIVE	5926.625	NA	I	Digging		STATE	5072.496	5139.88	67.384
CF27	W2_A2.1	18/04/2019 10:25	LIVE	5926.625	NA	I	Transport		STATE	4831.27	4876.816	45.546
CF27	W2_A2.1	18/04/2019 10:25	LIVE	5926.625	NA	I	Transport		STATE	4887.553	4908.71	21.157
CF27	W2_A2.1	18/04/2019 10:25	LIVE	5926.625	NA	I	Transport		STATE	4946.34	4959.271	12.931
CF27	W2_A2.2	19/04/2019 11:00	LIVE	5401.271	NA	2	Passing Under	4	POINT	2582.246	2582.246	NA
CF27	W2_A2.2	19/04/2019 11:00	LIVE	5401.271	NA	2	Passing Under	A	POINT	2430.023	2430.023	NA
CF27	W2_A2.2	19/04/2019 11:00	LIVE	5401.271	NA	2	Passing Over	1	POINT	2773.986	2773.986	NA
CF27	W2_A2.2	19/04/2019 11:00	LIVE	5401.271	NA	2	Passing Over	M	POINT	2872.046	2872.046	NA
CF27	W2_A2.2	19/04/2019 11:00	LIVE	5401.271	NA	2	Passing Over	O	POINT	2618.763	2618.763	NA
CF27	W2_A2.2	19/04/2019 11:00	LIVE	5401.271	NA	2	Passing Over	P	POINT	2776.711	2776.711	NA
CF27	W2_A2.2	19/04/2019 11:00	LIVE	5401.271	NA	2	Digging		STATE	2403.39	2415.754	12.364
CF27	W2_A2.2	19/04/2019 11:00	LIVE	5401.271	NA	2	Digging		STATE	2436.574	2534.364	97.79
CF27	W2_A2.2	19/04/2019 11:00	LIVE	5401.271	NA	2	Digging		STATE	2542.252	2548.675	6.423
CF27	W2_A2.2	19/04/2019 11:00	LIVE	5401.271	NA	2	Digging		STATE	2565.314	2580.289	14.975
CF27	W2_A2.2	19/04/2019 11:00	LIVE	5401.271	NA	2	Digging		STATE	2589.376	2598.165	8.789
CF27	W2_A2.2	19/04/2019 11:00	LIVE	5401.271	NA	2	Digging		STATE	2632.473	2772.465	139.992
CF27	W2_A2.2	19/04/2019 11:00	LIVE	5401.271	NA	2	Digging		STATE	2836.295	2871.155	34.86
CF27	W2_A2.2	19/04/2019 11:00	LIVE	5401.271	NA	2	Digging		STATE	2881.012	2939.529	58.517
CF27	W2_A2.2	19/04/2019 11:00	LIVE	5401.271	NA	2	Digging		STATE	2952.607	2971.474	18.867
CF27	W2_A2.2	19/04/2019 11:00	LIVE	5401.271	NA	2	Transport		STATE	2818.411	2823.253	4.842
CF27	W2_A2.2	19/04/2019 11:00	LIVE	5401.271	NA	5	Passing Under	4	POINT	4320.212	4320.212	NA
CF27	W2_A2.2	19/04/2019 11:00	LIVE	5401.271	NA	5	Passing Over	Q	POINT	4325.04	4325.04	NA
CF27	W2_A2.2	19/04/2019 11:00	LIVE	5401.271	NA	5	Digging		STATE	4787.722	4800.527	12.805
CF27	W2_A2.2	19/04/2019 11:00	LIVE	5401.271	NA	A	Passing Under	0	POINT	3398.806	3398.806	NA
CF27	W2_A2.2	19/04/2019 11:00	LIVE	5401.271	NA	A	Passing Over	F	POINT	3347.302	3347.302	NA
CF27	W2_A2.2	19/04/2019 11:00	LIVE	5401.271	NA	A	Passing Over	G	POINT	3352.002	3352.002	NA
CF27	W2_A2.2	19/04/2019 11:00	LIVE	5401.271	NA	A	Passing Over	I	POINT	3270.159	3270.159	NA
CF27	W2_A2.2	19/04/2019 11:00	LIVE	5401.271	NA	A	Passing Over	N	POINT	3443.536	3443.536	NA
CF27	W2_A2.2	19/04/2019 11:00	LIVE	5401.271	NA	A	Digging		STATE	3543.587	3600.565	56.978
CF27	W2_A2.2	19/04/2019 11:00	LIVE	5401.271	NA	A	Transport		STATE	3063.131	3108.061	44.93
CF27	W2_A2.2	19/04/2019 11:00	LIVE	5401.271	NA	A	Transport		STATE	3129.12	3296.885	167.765
CF27	W2_A2.2	19/04/2019 11:00	LIVE	5401.271	NA	A	Transport		STATE	3308.057	3318.79	10.733
CF27	W2_A2.2	19/04/2019 11:00	LIVE	5401.271	NA	A	Transport		STATE	3364.732	3382.697	17.965
CF27	W2_A2.2	19/04/2019 11:00	LIVE	5401.271	NA	A	Transport		STATE	3406.935	3442.552	35.617
CF27	W2_A2.2	19/04/2019 11:00	LIVE	5401.271	NA	A	Transport		STATE	3492.339	3542.569	50.23
CF27	W2_A2.2	19/04/2019 11:00	LIVE	5401.271	NA	B	Passing Under	K	POINT	5137.427	5137.427	NA
CF27	W2_A2.2	19/04/2019 11:00	LIVE	5401.271	NA	B	Passing Under	O	POINT	5005.447	5005.447	NA
CF27	W2_A2.2	19/04/2019 11:00	LIVE	5401.271	NA	B	Passing Over	1	POINT	5331.064	5331.064	NA
CF27	W2_A2.2	19/04/2019 11:00	LIVE	5401.271	NA	B	Passing Over	2	POINT	4896.687	4896.687	NA
CF27	W2_A2.2	19/04/2019 11:00	LIVE	5401.271	NA	B	Passing Over	3	POINT	5074.808	5074.808	NA
CF27	W2_A2.2	19/04/2019 11:00	LIVE	5401.271	NA	B	Passing Over	I	POINT	4869.217	4869.217	NA
CF27	W2_A2.2	19/04/2019 11:00	LIVE	5401.271	NA	B	Digging		STATE	5173.885	5216.871	42.986
CF27	W2_A2.2	19/04/2019 11:00	LIVE	5401.271	NA	B	Digging		STATE	5263.131	5290.328	27.197
CF27	W2_A2.2	19/04/2019 11:00	LIVE	5401.271	NA	B	Digging		STATE	5316.735	5329.42	12.685
CF27	W2_A2.2	19/04/2019 11:00	LIVE	5401.271	NA	B	Digging		STATE	5337.528	5401.271	63.743
CF27	W2_A2.2	19/04/2019 11:00	LIVE	5401.271	NA	B	Tail-tugging	Dragged|L	POINT	5291.552	5291.552	NA
CF27	W2_A2.2	19/04/2019 11:00	LIVE	5401.271	NA	F	Digging		STATE	1266.375	1340.972	74.597
CF27	W2_A2.2	19/04/2019 11:00	LIVE	5401.271	NA	H	Digging		STATE	33.094	600.399	567.305
CF27	W2_A2.2	19/04/2019 11:00	LIVE	5401.271	NA	J	Passing Over		POINT	3890.414	3890.414	NA
CF27	W2_A2.2	19/04/2019 11:00	LIVE	5401.271	NA	J	Digging		STATE	3647.048	3845.275	198.227
CF27	W2_A2.2	19/04/2019 11:00	LIVE	5401.271	NA	J	Digging		STATE	4091.025	4203.445	112.42
CF27	W2_A2.2	19/04/2019 11:00	LIVE	5401.271	NA	L	Passing Under	A	POINT	960.36	960.36	NA
CF27	W2_A2.2	19/04/2019 11:00	LIVE	5401.271	NA	L	Passing Under	B	POINT	805.115	805.115	NA
CF27	W2_A2.2	19/04/2019 11:00	LIVE	5401.271	NA	L	Digging		STATE	758.64	900.959	142.319
CF27	W2_A2.2	19/04/2019 11:00	LIVE	5401.271	NA	L	Digging		STATE	910.581	959.36	48.779
CF27	W2_A2.2	19/04/2019 11:00	LIVE	5401.271	NA	L	Digging		STATE	1013.93	1102.633	88.703
CF27	W2_A2.2	19/04/2019 11:00	LIVE	5401.271	NA	L	Digging		STATE	1148.976	1175.836	26.86
CF27	W2_A2.2	19/04/2019 11:00	LIVE	5401.271	NA	L	Digging		STATE	1176.573	1202.279	25.706
CF27	W2_A2.2	19/04/2019 11:00	LIVE	5401.271	NA	L	Tail-tugging	Dragged|P	POINT	986.269	986.269	NA
CF27	W2_A2.2	19/04/2019 11:00	LIVE	5401.271	NA	L	Tail-tugging	Dragged|P	POINT	1091.62	1091.62	NA
CF27	W2_A2.2	19/04/2019 11:00	LIVE	5401.271	NA	L	Tail-tugging	Dragged|P	POINT	1118.687	1118.687	NA
CF27	W3_A1.1	22/04/2019 13:19	LIVE	5254.475	NA	0	Passing Under	B	POINT	1737.736	1737.736	NA
CF27	W3_A1.1	22/04/2019 13:19	LIVE	5254.475	NA	0	Passing Under	F	POINT	1722.66	1722.66	NA
CF27	W3_A1.1	22/04/2019 13:19	LIVE	5254.475	NA	2	Digging		STATE	4215.073	4451.031	235.958
CF27	W3_A1.1	22/04/2019 13:19	LIVE	5254.475	NA	2	Digging		STATE	4475.495	4479.537	4.042
CF27	W3_A1.1	22/04/2019 13:19	LIVE	5254.475	NA	2	Digging		STATE	4507.607	4550.435	42.828
CF27	W3_A1.1	22/04/2019 13:19	LIVE	5254.475	NA	2	Digging		STATE	4600.789	4664.894	64.105
CF27	W3_A1.1	22/04/2019 13:19	LIVE	5254.475	NA	2	Digging		STATE	4699.819	4802.467	102.648
CF27	W3_A1.1	22/04/2019 13:19	LIVE	5254.475	NA	4	Passing Under	5	POINT	3189.258	3189.258	NA
CF27	W3_A1.1	22/04/2019 13:19	LIVE	5254.475	NA	4	Passing Over	M	POINT	3283.241	3283.241	NA
CF27	W3_A1.1	22/04/2019 13:19	LIVE	5254.475	NA	4	Digging		STATE	3067.635	3083.693	16.058
CF27	W3_A1.1	22/04/2019 13:19	LIVE	5254.475	NA	4	Digging		STATE	3129.811	3172.791	42.98
CF27	W3_A1.1	22/04/2019 13:19	LIVE	5254.475	NA	4	Digging		STATE	3185.528	3201.621	16.093
CF27	W3_A1.1	22/04/2019 13:19	LIVE	5254.475	NA	4	Digging		STATE	3580.41	3611.916	31.506
CF27	W3_A1.1	22/04/2019 13:19	LIVE	5254.475	NA	6	Aggression	Aggressor|2|None|Nothing	POINT	1620.346	1620.346	NA
CF27	W3_A1.1	22/04/2019 13:19	LIVE	5254.475	NA	6	Digging		STATE	1648.254	1804.245	155.991
CF27	W3_A1.1	22/04/2019 13:19	LIVE	5254.475	NA	6	Digging		STATE	4807.231	5067.438	260.207
CF27	W3_A1.1	22/04/2019 13:19	LIVE	5254.475	NA	6	Digging		STATE	5073.61	5254.475	180.865
CF27	W3_A1.1	22/04/2019 13:19	LIVE	5254.475	NA	9	Passing Under	1	POINT	2549.749	2549.749	NA
CF27	W3_A1.1	22/04/2019 13:19	LIVE	5254.475	NA	9	Digging		STATE	2417.151	2539.968	122.817
CF27	W3_A1.1	22/04/2019 13:19	LIVE	5254.475	NA	9	Digging		STATE	2556.446	3002.442	445.996
CF27	W3_A1.1	22/04/2019 13:19	LIVE	5254.475	NA	A	Passing Under	4	POINT	3997.756	3997.756	NA
CF27	W3_A1.1	22/04/2019 13:19	LIVE	5254.475	NA	A	Passing Over	2	POINT	3888.041	3888.041	NA
CF27	W3_A1.1	22/04/2019 13:19	LIVE	5254.475	NA	A	Passing Over	C	POINT	4096.193	4096.193	NA
CF27	W3_A1.1	22/04/2019 13:19	LIVE	5254.475	NA	A	Passing Over	F	POINT	3671.526	3671.526	NA
CF27	W3_A1.1	22/04/2019 13:19	LIVE	5254.475	NA	A	Passing Over	K	POINT	3737.986	3737.986	NA
CF27	W3_A1.1	22/04/2019 13:19	LIVE	5254.475	NA	A	Passing Over	L	POINT	3675.38	3675.38	NA
CF27	W3_A1.1	22/04/2019 13:19	LIVE	5254.475	NA	A	Passing Over	L	POINT	3767.206	3767.206	NA
CF27	W3_A1.1	22/04/2019 13:19	LIVE	5254.475	NA	A	Passing Over	N	POINT	3777.501	3777.501	NA
CF27	W3_A1.1	22/04/2019 13:19	LIVE	5254.475	NA	A	Passing Over	N	POINT	4179.718	4179.718	NA
CF27	W3_A1.1	22/04/2019 13:19	LIVE	5254.475	NA	A	Passing Over	O	POINT	4155.584	4155.584	NA
CF27	W3_A1.1	22/04/2019 13:19	LIVE	5254.475	NA	A	Passing Over	O	POINT	4173.728	4173.728	NA
CF27	W3_A1.1	22/04/2019 13:19	LIVE	5254.475	NA	A	Passing Over	P	POINT	3742.58	3742.58	NA
CF27	W3_A1.1	22/04/2019 13:19	LIVE	5254.475	NA	A	Passing Over	Q	POINT	3760.979	3760.979	NA
CF27	W3_A1.1	22/04/2019 13:19	LIVE	5254.475	NA	A	Passing Over	Q	POINT	3891.38	3891.38	NA
CF27	W3_A1.1	22/04/2019 13:19	LIVE	5254.475	NA	A	Digging		STATE	3698.754	3699.207	0.453
CF27	W3_A1.1	22/04/2019 13:19	LIVE	5254.475	NA	A	Digging		STATE	3706.189	3841.042	134.853
CF27	W3_A1.1	22/04/2019 13:19	LIVE	5254.475	NA	A	Digging		STATE	3848.611	3901.806	53.195
CF27	W3_A1.1	22/04/2019 13:19	LIVE	5254.475	NA	A	Digging		STATE	3905.097	3926.285	21.188
CF27	W3_A1.1	22/04/2019 13:19	LIVE	5254.475	NA	A	Digging		STATE	3986.804	4000.28	13.476
CF27	W3_A1.1	22/04/2019 13:19	LIVE	5254.475	NA	A	Digging		STATE	4050.09	4079.346	29.256
CF27	W3_A1.1	22/04/2019 13:19	LIVE	5254.475	NA	A	Digging		STATE	4108.017	4128.738	20.721
CF27	W3_A1.1	22/04/2019 13:19	LIVE	5254.475	NA	A	Tail-tugging	Dragged|L	POINT	3707.849	3707.849	NA
CF27	W3_A1.1	22/04/2019 13:19	LIVE	5254.475	NA	A	Tail-tugging	Dragged|L	POINT	3793.486	3793.486	NA
CF27	W3_A1.1	22/04/2019 13:19	LIVE	5254.475	NA	A	Tail-tugging	Dragged|P	POINT	3858.45	3858.45	NA
CF27	W3_A1.1	22/04/2019 13:19	LIVE	5254.475	NA	A	Tail-tugging	Dragged|P	POINT	4082.42	4082.42	NA
CF27	W3_A1.1	22/04/2019 13:19	LIVE	5254.475	NA	B	Passing Under	0	POINT	1861.208	1861.208	NA
CF27	W3_A1.1	22/04/2019 13:19	LIVE	5254.475	NA	B	Passing Under	0	POINT	1878.941	1878.941	NA
CF27	W3_A1.1	22/04/2019 13:19	LIVE	5254.475	NA	B	Passing Under	1	POINT	1896.121	1896.121	NA
CF27	W3_A1.1	22/04/2019 13:19	LIVE	5254.475	NA	B	Passing Under	M	POINT	2403.955	2403.955	NA
CF27	W3_A1.1	22/04/2019 13:19	LIVE	5254.475	NA	B	Passing Over	5	POINT	2330.253	2330.253	NA
CF27	W3_A1.1	22/04/2019 13:19	LIVE	5254.475	NA	B	Passing Over	K	POINT	2300.424	2300.424	NA
CF27	W3_A1.1	22/04/2019 13:19	LIVE	5254.475	NA	B	Digging		STATE	1812.674	1852.435	39.761
CF27	W3_A1.1	22/04/2019 13:19	LIVE	5254.475	NA	B	Digging		STATE	1916.914	1942.539	25.625
CF27	W3_A1.1	22/04/2019 13:19	LIVE	5254.475	NA	B	Digging		STATE	1946.488	2019.283	72.795
CF27	W3_A1.1	22/04/2019 13:19	LIVE	5254.475	NA	B	Digging		STATE	2181.476	2191.657	10.181
CF27	W3_A1.1	22/04/2019 13:19	LIVE	5254.475	NA	B	Digging		STATE	2378.751	2402.856	24.105
CF27	W3_A1.1	22/04/2019 13:19	LIVE	5254.475	NA	C	Passing Under	2	POINT	64.071	64.071	NA
CF27	W3_A1.1	22/04/2019 13:19	LIVE	5254.475	NA	C	Passing Under	2	POINT	165.358	165.358	NA
CF27	W3_A1.1	22/04/2019 13:19	LIVE	5254.475	NA	C	Passing Under	A	POINT	569.042	569.042	NA
CF27	W3_A1.1	22/04/2019 13:19	LIVE	5254.475	NA	C	Passing Under	B	POINT	134.3	134.3	NA
CF27	W3_A1.1	22/04/2019 13:19	LIVE	5254.475	NA	C	Passing Under	B	POINT	257.334	257.334	NA
CF27	W3_A1.1	22/04/2019 13:19	LIVE	5254.475	NA	C	Passing Over	2	POINT	279.769	279.769	NA
CF27	W3_A1.1	22/04/2019 13:19	LIVE	5254.475	NA	C	Passing Over	8	POINT	61.124	61.124	NA
CF27	W3_A1.1	22/04/2019 13:19	LIVE	5254.475	NA	C	Passing Over	A	POINT	129.755	129.755	NA
CF27	W3_A1.1	22/04/2019 13:19	LIVE	5254.475	NA	C	Passing Over	G	POINT	168.327	168.327	NA
CF27	W3_A1.1	22/04/2019 13:19	LIVE	5254.475	NA	C	Passing Over	G	POINT	219.757	219.757	NA
CF27	W3_A1.1	22/04/2019 13:19	LIVE	5254.475	NA	C	Passing Over	L	POINT	282.858	282.858	NA
CF27	W3_A1.1	22/04/2019 13:19	LIVE	5254.475	NA	C	Passing Over	M	POINT	286.138	286.138	NA
CF27	W3_A1.1	22/04/2019 13:19	LIVE	5254.475	NA	C	Passing Over	Q	POINT	66.88	66.88	NA
CF27	W3_A1.1	22/04/2019 13:19	LIVE	5254.475	NA	C	Digging		STATE	75.511	111.641	36.13
CF27	W3_A1.1	22/04/2019 13:19	LIVE	5254.475	NA	C	Digging		STATE	119.198	148.244	29.046
CF27	W3_A1.1	22/04/2019 13:19	LIVE	5254.475	NA	C	Digging		STATE	299.846	309.121	9.275
CF27	W3_A1.1	22/04/2019 13:19	LIVE	5254.475	NA	C	Digging		STATE	339.984	370.906	30.922
CF27	W3_A1.1	22/04/2019 13:19	LIVE	5254.475	NA	C	Digging		STATE	385.361	459.262	73.901
CF27	W3_A1.1	22/04/2019 13:19	LIVE	5254.475	NA	C	Digging		STATE	492.699	523.296	30.597
CF27	W3_A1.1	22/04/2019 13:19	LIVE	5254.475	NA	C	Digging		STATE	583.282	598.253	14.971
CF27	W3_A1.1	22/04/2019 13:19	LIVE	5254.475	NA	C	Transport		STATE	328.31	338.437	10.127
CF27	W3_A1.1	22/04/2019 13:19	LIVE	5254.475	NA	C	Transport		STATE	376.688	383.381	6.693
CF27	W3_A1.1	22/04/2019 13:19	LIVE	5254.475	NA	D	Passing Under	2	POINT	2142.309	2142.309	NA
CF27	W3_A1.1	22/04/2019 13:19	LIVE	5254.475	NA	D	Passing Under	A	POINT	2227.972	2227.972	NA
CF27	W3_A1.1	22/04/2019 13:19	LIVE	5254.475	NA	D	Passing Under	C	POINT	2297.939	2297.939	NA
CF27	W3_A1.1	22/04/2019 13:19	LIVE	5254.475	NA	D	Passing Over	D	POINT	2150.334	2150.334	NA
CF27	W3_A1.1	22/04/2019 13:19	LIVE	5254.475	NA	D	Passing Over	L	POINT	2145.229	2145.229	NA
CF27	W3_A1.1	22/04/2019 13:19	LIVE	5254.475	NA	D	Digging		STATE	2081.57	2109.089	27.519
CF27	W3_A1.1	22/04/2019 13:19	LIVE	5254.475	NA	D	Digging		STATE	2207.033	2236.429	29.396
CF27	W3_A1.1	22/04/2019 13:19	LIVE	5254.475	NA	D	Digging		STATE	2261.356	2271.763	10.407
CF27	W3_A1.1	22/04/2019 13:19	LIVE	5254.475	NA	D	Tail-tugging	Dragged|G	POINT	2061.626	2061.626	NA
CF27	W3_A1.1	22/04/2019 13:19	LIVE	5254.475	NA	D	Tail-tugging	Dragger|C	POINT	2180.664	2180.664	NA
CF27	W3_A1.1	22/04/2019 13:19	LIVE	5254.475	NA	I	Transport		STATE	608.116	673.138	65.022
CF27	W3_A1.2	23/04/2019 14:50	LIVE	5890.336	NA	1	Passing Over	3	POINT	2427.713	2427.713	NA
CF27	W3_A1.2	23/04/2019 14:50	LIVE	5890.336	NA	1	Passing Over	3	POINT	2462.764	2462.764	NA
CF27	W3_A1.2	23/04/2019 14:50	LIVE	5890.336	NA	1	Passing Over	8	POINT	2587.406	2587.406	NA
CF27	W3_A1.2	23/04/2019 14:50	LIVE	5890.336	NA	1	Passing Over	9	POINT	2486.539	2486.539	NA
CF27	W3_A1.2	23/04/2019 14:50	LIVE	5890.336	NA	1	Passing Over	B	POINT	2524.714	2524.714	NA
CF27	W3_A1.2	23/04/2019 14:50	LIVE	5890.336	NA	1	Passing Over	F	POINT	2928.756	2928.756	NA
CF27	W3_A1.2	23/04/2019 14:50	LIVE	5890.336	NA	1	Passing Over	G	POINT	2590.367	2590.367	NA
CF27	W3_A1.2	23/04/2019 14:50	LIVE	5890.336	NA	1	Passing Over	J	POINT	2530.95	2530.95	NA
CF27	W3_A1.2	23/04/2019 14:50	LIVE	5890.336	NA	1	Passing Over	M	POINT	2489.268	2489.268	NA
CF27	W3_A1.2	23/04/2019 14:50	LIVE	5890.336	NA	3	Digging		STATE	3076.455	3602.434	525.979
CF27	W3_A1.2	23/04/2019 14:50	LIVE	5890.336	NA	5	Passing Over	2	POINT	5890.336	5890.336	NA
CF27	W3_A1.2	23/04/2019 14:50	LIVE	5890.336	NA	5	Digging		STATE	5569.08	5612.513	43.433
CF27	W3_A1.2	23/04/2019 14:50	LIVE	5890.336	NA	5	Digging		STATE	5619.416	5649.963	30.547
CF27	W3_A1.2	23/04/2019 14:50	LIVE	5890.336	NA	5	Digging		STATE	5691.092	5712.515	21.423
CF27	W3_A1.2	23/04/2019 14:50	LIVE	5890.336	NA	5	Digging		STATE	5839.56	5852.583	13.023
CF27	W3_A1.2	23/04/2019 14:50	LIVE	5890.336	NA	8	Passing Under	0	POINT	3718.827	3718.827	NA
CF27	W3_A1.2	23/04/2019 14:50	LIVE	5890.336	NA	8	Digging		STATE	3605.553	4163.946	558.393
CF27	W3_A1.2	23/04/2019 14:50	LIVE	5890.336	NA	E	Digging		STATE	603.948	656.051	52.103
CF27	W3_A1.2	23/04/2019 14:50	LIVE	5890.336	NA	E	Digging		STATE	698.93	863.487	164.557
CF27	W3_A1.2	23/04/2019 14:50	LIVE	5890.336	NA	E	Digging		STATE	956.857	1200.489	243.632
CF27	W3_A1.2	23/04/2019 14:50	LIVE	5890.336	NA	E	Transport		STATE	683.912	689.629	5.717
CF27	W3_A1.2	23/04/2019 14:50	LIVE	5890.336	NA	F	Passing Under	2	POINT	1768.38	1768.38	NA
CF27	W3_A1.2	23/04/2019 14:50	LIVE	5890.336	NA	F	Passing Under	6	POINT	1599.126	1599.126	NA
CF27	W3_A1.2	23/04/2019 14:50	LIVE	5890.336	NA	F	Passing Under	D	POINT	1622.604	1622.604	NA
CF27	W3_A1.2	23/04/2019 14:50	LIVE	5890.336	NA	F	Passing Under	E	POINT	1626.976	1626.976	NA
CF27	W3_A1.2	23/04/2019 14:50	LIVE	5890.336	NA	F	Digging		STATE	1204.275	1231.372	27.097
CF27	W3_A1.2	23/04/2019 14:50	LIVE	5890.336	NA	F	Digging		STATE	1238.447	1243.832	5.385
CF27	W3_A1.2	23/04/2019 14:50	LIVE	5890.336	NA	F	Digging		STATE	1326.038	1366.388	40.35
CF27	W3_A1.2	23/04/2019 14:50	LIVE	5890.336	NA	F	Digging		STATE	1569.641	1632.331	62.69
CF27	W3_A1.2	23/04/2019 14:50	LIVE	5890.336	NA	G	Passing Under	1	POINT	4892.491	4892.491	NA
CF27	W3_A1.2	23/04/2019 14:50	LIVE	5890.336	NA	G	Passing Under	2	POINT	5049.244	5049.244	NA
CF27	W3_A1.2	23/04/2019 14:50	LIVE	5890.336	NA	G	Passing Under	A	POINT	4895.08	4895.08	NA
CF27	W3_A1.2	23/04/2019 14:50	LIVE	5890.336	NA	G	Passing Under	B	POINT	5181.582	5181.582	NA
CF27	W3_A1.2	23/04/2019 14:50	LIVE	5890.336	NA	G	Passing Under	B	POINT	5296.005	5296.005	NA
CF27	W3_A1.2	23/04/2019 14:50	LIVE	5890.336	NA	G	Passing Under	M	POINT	5020.686	5020.686	NA
CF27	W3_A1.2	23/04/2019 14:50	LIVE	5890.336	NA	G	Passing Under	M	POINT	5233.654	5233.654	NA
CF27	W3_A1.2	23/04/2019 14:50	LIVE	5890.336	NA	G	Digging		STATE	5036.436	5122.817	86.381
CF27	W3_A1.2	23/04/2019 14:50	LIVE	5890.336	NA	G	Digging		STATE	5200.512	5274.138	73.626
CF27	W3_A1.2	23/04/2019 14:50	LIVE	5890.336	NA	G	Digging		STATE	5284.525	5381.489	96.964
CF27	W3_A1.2	23/04/2019 14:50	LIVE	5890.336	NA	G	Tail-tugging	Dragger|P	POINT	4984.696	4984.696	NA
CF27	W3_A1.2	23/04/2019 14:50	LIVE	5890.336	NA	H	Digging		STATE	1.522	10.339	8.817
CF27	W3_A1.2	23/04/2019 14:50	LIVE	5890.336	NA	H	Digging		STATE	14.906	32.437	17.531
CF27	W3_A1.2	23/04/2019 14:50	LIVE	5890.336	NA	H	Digging		STATE	60.555	326.352	265.797
CF27	W3_A1.2	23/04/2019 14:50	LIVE	5890.336	NA	H	Digging		STATE	331.724	553.495	221.771
CF27	W3_A1.2	23/04/2019 14:50	LIVE	5890.336	NA	H	Digging		STATE	569.133	600.411	31.278
CF27	W3_A1.2	23/04/2019 14:50	LIVE	5890.336	NA	J	Passing Under	0	POINT	4738.8	4738.8	NA
CF27	W3_A1.2	23/04/2019 14:50	LIVE	5890.336	NA	J	Digging		STATE	4221.653	4222.028	0.375
CF27	W3_A1.2	23/04/2019 14:50	LIVE	5890.336	NA	J	Digging		STATE	4225.099	4699.959	474.86
CF27	W3_A1.2	23/04/2019 14:50	LIVE	5890.336	NA	L	Passing Under	1	POINT	2391.778	2391.778	NA
CF27	W3_A1.2	23/04/2019 14:50	LIVE	5890.336	NA	L	Passing Under	J	POINT	1926.811	1926.811	NA
CF27	W3_A1.2	23/04/2019 14:50	LIVE	5890.336	NA	L	Passing Under	O	POINT	1950.243	1950.243	NA
CF27	W3_A1.2	23/04/2019 14:50	LIVE	5890.336	NA	L	Digging		STATE	1883.552	1903.725	20.173
CF27	W3_A1.2	23/04/2019 14:50	LIVE	5890.336	NA	L	Digging		STATE	1916.974	1974.407	57.433
CF27	W3_A1.2	23/04/2019 14:50	LIVE	5890.336	NA	L	Digging		STATE	1994.11	2061.611	67.501
CF27	W3_A1.2	23/04/2019 14:50	LIVE	5890.336	NA	L	Digging		STATE	2119.438	2294.771	175.333
CF27	W3_A1.2	23/04/2019 14:50	LIVE	5890.336	NA	L	Digging		STATE	2355.429	2362.122	6.693
CF27	W3_A1.2	23/04/2019 14:50	LIVE	5890.336	NA	L	Tail-tugging	Dragged|O	POINT	2364.297	2364.297	NA
CF27	W3_A1.2	23/04/2019 14:50	LIVE	5890.336	NA	L	Tail-tugging	Dragger|B	POINT	2296.431	2296.431	NA
CF27	W3_A2.1	25/04/2019 10:59	LIVE	6002.99	NA	2	Passing Under	B	POINT	218.567	218.567	NA
CF27	W3_A2.1	25/04/2019 10:59	LIVE	6002.99	NA	2	Passing Under	B	POINT	299.901	299.901	NA
CF27	W3_A2.1	25/04/2019 10:59	LIVE	6002.99	NA	2	Passing Over	B	POINT	117.939	117.939	NA
CF27	W3_A2.1	25/04/2019 10:59	LIVE	6002.99	NA	2	Passing Over	B	POINT	352.571	352.571	NA
CF27	W3_A2.1	25/04/2019 10:59	LIVE	6002.99	NA	2	Passing Over	E	POINT	86.094	86.094	NA
CF27	W3_A2.1	25/04/2019 10:59	LIVE	6002.99	NA	2	Passing Over	G	POINT	361.605	361.605	NA
CF27	W3_A2.1	25/04/2019 10:59	LIVE	6002.99	NA	2	Passing Over	L	POINT	122.56	122.56	NA
CF27	W3_A2.1	25/04/2019 10:59	LIVE	6002.99	NA	2	Passing Over	L	POINT	358.19	358.19	NA
CF27	W3_A2.1	25/04/2019 10:59	LIVE	6002.99	NA	2	Digging		STATE	243.901	265.674	21.773
CF27	W3_A2.1	25/04/2019 10:59	LIVE	6002.99	NA	2	Digging		STATE	279.246	287.838	8.592
CF27	W3_A2.1	25/04/2019 10:59	LIVE	6002.99	NA	2	Digging		STATE	381.707	405.652	23.945
CF27	W3_A2.1	25/04/2019 10:59	LIVE	6002.99	NA	2	Digging		STATE	410.123	453.377	43.254
CF27	W3_A2.1	25/04/2019 10:59	LIVE	6002.99	NA	2	Digging		STATE	484.475	600.431	115.956
CF27	W3_A2.1	25/04/2019 10:59	LIVE	6002.99	NA	3	Passing Over	4	POINT	2532.583	2532.583	NA
CF27	W3_A2.1	25/04/2019 10:59	LIVE	6002.99	NA	3	Passing Over	C	POINT	2660.062	2660.062	NA
CF27	W3_A2.1	25/04/2019 10:59	LIVE	6002.99	NA	3	Passing Over	I	POINT	2590.348	2590.348	NA
CF27	W3_A2.1	25/04/2019 10:59	LIVE	6002.99	NA	3	Passing Over	I	POINT	2959.448	2959.448	NA
CF27	W3_A2.1	25/04/2019 10:59	LIVE	6002.99	NA	3	Digging		STATE	2971.252	2981.993	10.741
CF27	W3_A2.1	25/04/2019 10:59	LIVE	6002.99	NA	3	Transport		STATE	2593.971	2758.31	164.339
CF27	W3_A2.1	25/04/2019 10:59	LIVE	6002.99	NA	3	Transport		STATE	2771.961	2858.418	86.457
CF27	W3_A2.1	25/04/2019 10:59	LIVE	6002.99	NA	3	Transport		STATE	2882.49	2898.808	16.318
CF27	W3_A2.1	25/04/2019 10:59	LIVE	6002.99	NA	3	Transport		STATE	2926.713	2956.267	29.554
CF27	W3_A2.1	25/04/2019 10:59	LIVE	6002.99	NA	6	Passing Over	N	POINT	1877.167	1877.167	NA
CF27	W3_A2.1	25/04/2019 10:59	LIVE	6002.99	NA	6	Passing Over	P	POINT	2103.458	2103.458	NA
CF27	W3_A2.1	25/04/2019 10:59	LIVE	6002.99	NA	6	Digging		STATE	1906.865	1909.388	2.523
CF27	W3_A2.1	25/04/2019 10:59	LIVE	6002.99	NA	6	Digging		STATE	2004.733	2012.962	8.229
CF27	W3_A2.1	25/04/2019 10:59	LIVE	6002.99	NA	6	Digging		STATE	2075.224	2102.677	27.453
CF27	W3_A2.1	25/04/2019 10:59	LIVE	6002.99	NA	A	Passing Under	1	POINT	5431.832	5431.832	NA
CF27	W3_A2.1	25/04/2019 10:59	LIVE	6002.99	NA	A	Passing Over	B	POINT	5675.013	5675.013	NA
CF27	W3_A2.1	25/04/2019 10:59	LIVE	6002.99	NA	A	Digging		STATE	5402.293	5541.454	139.161
CF27	W3_A2.1	25/04/2019 10:59	LIVE	6002.99	NA	A	Digging		STATE	5560.924	5561.287	0.363
CF27	W3_A2.1	25/04/2019 10:59	LIVE	6002.99	NA	A	Digging		STATE	5573.282	5575.493	2.211
CF27	W3_A2.1	25/04/2019 10:59	LIVE	6002.99	NA	A	Digging		STATE	5593.441	5664.943	71.502
CF27	W3_A2.1	25/04/2019 10:59	LIVE	6002.99	NA	A	Digging		STATE	5683.677	5790.275	106.598
CF27	W3_A2.1	25/04/2019 10:59	LIVE	6002.99	NA	A	Digging		STATE	5833.179	5912.515	79.336
CF27	W3_A2.1	25/04/2019 10:59	LIVE	6002.99	NA	A	Digging		STATE	5924.113	6002.99	78.877
CF27	W3_A2.1	25/04/2019 10:59	LIVE	6002.99	NA	C	Passing Over	4	POINT	1801.59	1801.59	NA
CF27	W3_A2.1	25/04/2019 10:59	LIVE	6002.99	NA	C	Passing Over	E	POINT	1366.271	1366.271	NA
CF27	W3_A2.1	25/04/2019 10:59	LIVE	6002.99	NA	C	Passing Over	P	POINT	1804.535	1804.535	NA
CF27	W3_A2.1	25/04/2019 10:59	LIVE	6002.99	NA	C	Digging		STATE	1251.352	1257.847	6.495
CF27	W3_A2.1	25/04/2019 10:59	LIVE	6002.99	NA	C	Digging		STATE	1268.464	1299.002	30.538
CF27	W3_A2.1	25/04/2019 10:59	LIVE	6002.99	NA	C	Digging		STATE	1365.378	1379.75	14.372
CF27	W3_A2.1	25/04/2019 10:59	LIVE	6002.99	NA	C	Digging		STATE	1452.177	1477.331	25.154
CF27	W3_A2.1	25/04/2019 10:59	LIVE	6002.99	NA	L	Passing Under	1	POINT	664.625	664.625	NA
CF27	W3_A2.1	25/04/2019 10:59	LIVE	6002.99	NA	L	Passing Under	2	POINT	727.079	727.079	NA
CF27	W3_A2.1	25/04/2019 10:59	LIVE	6002.99	NA	L	Passing Under	9	POINT	635.087	635.087	NA
CF27	W3_A2.1	25/04/2019 10:59	LIVE	6002.99	NA	L	Passing Under	J	POINT	667.813	667.813	NA
CF27	W3_A2.1	25/04/2019 10:59	LIVE	6002.99	NA	L	Passing Over	G	POINT	683.671	683.671	NA
CF27	W3_A2.1	25/04/2019 10:59	LIVE	6002.99	NA	L	Passing Over	J	POINT	693.055	693.055	NA
CF27	W3_A2.1	25/04/2019 10:59	LIVE	6002.99	NA	L	Passing Over	J	POINT	1081.515	1081.515	NA
CF27	W3_A2.1	25/04/2019 10:59	LIVE	6002.99	NA	L	Digging		STATE	603.191	768.791	165.6
CF27	W3_A2.1	25/04/2019 10:59	LIVE	6002.99	NA	L	Digging		STATE	939.159	968.147	28.988
CF27	W3_A2.1	25/04/2019 10:59	LIVE	6002.99	NA	L	Digging		STATE	1005.957	1015.35	9.393
CF27	W3_A2.1	25/04/2019 10:59	LIVE	6002.99	NA	L	Digging		STATE	1037.023	1047.324	10.301
CF27	W3_A2.1	25/04/2019 10:59	LIVE	6002.99	NA	L	Digging		STATE	1074.764	1080.795	6.031
CF27	W3_A2.1	25/04/2019 10:59	LIVE	6002.99	NA	L	Digging		STATE	1093.031	1099.118	6.087
CF27	W3_A2.1	25/04/2019 10:59	LIVE	6002.99	NA	L	Digging		STATE	1178.025	1186.642	8.617
CF27	W3_A2.1	25/04/2019 10:59	LIVE	6002.99	NA	L	Tail-tugging	Dragged|G	POINT	713.982	713.982	NA
CF27	W3_A2.1	25/04/2019 10:59	LIVE	6002.99	NA	L	Tail-tugging	Dragged|P	POINT	1064.996	1064.996	NA
CF27	W3_A2.1	25/04/2019 10:59	LIVE	6002.99	NA	L	Tail-tugging	Dragger|A	POINT	769.885	769.885	NA
CF27	W3_A2.1	25/04/2019 10:59	LIVE	6002.99	NA	L	Tail-tugging	Dragger|A	POINT	892.769	892.769	NA
CF27	W3_A2.1	25/04/2019 10:59	LIVE	6002.99	NA	L	Tail-tugging	Dragger|C	POINT	1137.633	1137.633	NA
CF27	W3_A2.1	25/04/2019 10:59	LIVE	6002.99	NA	L	Tail-tugging	Dragger|E	POINT	931.158	931.158	NA
CF27	W3_A2.1	25/04/2019 10:59	LIVE	6002.99	NA	L	Tail-tugging	Dragger|G	POINT	645.947	645.947	NA
CF27	W3_A2.1	25/04/2019 10:59	LIVE	6002.99	NA	L	Tail-tugging	Dragger|G	POINT	924.487	924.487	NA
CF27	W3_A2.1	25/04/2019 10:59	LIVE	6002.99	NA	L	Tail-tugging	Dragger|P	POINT	1026.835	1026.835	NA
CF27	W3_A2.1	25/04/2019 10:59	LIVE	6002.99	NA	L	Tail-tugging	Dragger|P	POINT	1048.09	1048.09	NA
CF27	W3_A2.1	25/04/2019 10:59	LIVE	6002.99	NA	L	Tail-tugging	Dragger|P	POINT	1100.466	1100.466	NA
CF27	W3_A2.2	26/04/2019 10:49	LIVE	6000	NA	0	Passing Under	1	POINT	891.063	891.063	NA
CF27	W3_A2.2	26/04/2019 10:49	LIVE	6000	NA	0	Passing Over	I	POINT	893.818	893.818	NA
CF27	W3_A2.2	26/04/2019 10:49	LIVE	6000	NA	0	Passing Over	L	POINT	898.074	898.074	NA
CF27	W3_A2.2	26/04/2019 10:49	LIVE	6000	NA	1	Passing Under	8	POINT	2077.624	2077.624	NA
CF27	W3_A2.2	26/04/2019 10:49	LIVE	6000	NA	1	Passing Over	0	POINT	2154.332	2154.332	NA
CF27	W3_A2.2	26/04/2019 10:49	LIVE	6000	NA	1	Passing Over	A	POINT	1862.167	1862.167	NA
CF27	W3_A2.2	26/04/2019 10:49	LIVE	6000	NA	1	Passing Over	B	POINT	1912.119	1912.119	NA
CF27	W3_A2.2	26/04/2019 10:49	LIVE	6000	NA	1	Passing Over	B	POINT	1975.776	1975.776	NA
CF27	W3_A2.2	26/04/2019 10:49	LIVE	6000	NA	1	Passing Over	B	POINT	2171.839	2171.839	NA
CF27	W3_A2.2	26/04/2019 10:49	LIVE	6000	NA	1	Passing Over	B	POINT	2241.712	2241.712	NA
CF27	W3_A2.2	26/04/2019 10:49	LIVE	6000	NA	1	Passing Over	C	POINT	1980.007	1980.007	NA
CF27	W3_A2.2	26/04/2019 10:49	LIVE	6000	NA	1	Passing Over	L	POINT	1917.445	1917.445	NA
CF27	W3_A2.2	26/04/2019 10:49	LIVE	6000	NA	1	Digging		STATE	1949.787	1953.061	3.274
CF27	W3_A2.2	26/04/2019 10:49	LIVE	6000	NA	1	Transport		STATE	2006.637	2012.732	6.095
CF27	W3_A2.2	26/04/2019 10:49	LIVE	6000	NA	4	Passing Under	A	POINT	3793.911	3793.911	NA
CF27	W3_A2.2	26/04/2019 10:49	LIVE	6000	NA	4	Passing Over	E	POINT	3767.202	3767.202	NA
CF27	W3_A2.2	26/04/2019 10:49	LIVE	6000	NA	4	Digging		STATE	3667.544	3706.223	38.679
CF27	W3_A2.2	26/04/2019 10:49	LIVE	6000	NA	4	Digging		STATE	3716.653	3727.918	11.265
CF27	W3_A2.2	26/04/2019 10:49	LIVE	6000	NA	4	Digging		STATE	3776.668	3845.26	68.592
CF27	W3_A2.2	26/04/2019 10:49	LIVE	6000	NA	5	Passing Under	0	POINT	2887.558	2887.558	NA
CF27	W3_A2.2	26/04/2019 10:49	LIVE	6000	NA	5	Passing Over	3	POINT	2433.598	2433.598	NA
CF27	W3_A2.2	26/04/2019 10:49	LIVE	6000	NA	5	Passing Over	C	POINT	2411.112	2411.112	NA
CF27	W3_A2.2	26/04/2019 10:49	LIVE	6000	NA	5	Digging		STATE	2478.774	2641	162.226
CF27	W3_A2.2	26/04/2019 10:49	LIVE	6000	NA	5	Digging		STATE	2658.562	2694.136	35.574
CF27	W3_A2.2	26/04/2019 10:49	LIVE	6000	NA	5	Digging		STATE	2752.28	2810.139	57.859
CF27	W3_A2.2	26/04/2019 10:49	LIVE	6000	NA	B	Passing Under	2	POINT	1650.531	1650.531	NA
CF27	W3_A2.2	26/04/2019 10:49	LIVE	6000	NA	B	Passing Under	3	POINT	1388.113	1388.113	NA
CF27	W3_A2.2	26/04/2019 10:49	LIVE	6000	NA	B	Passing Under	4	POINT	1723.597	1723.597	NA
CF27	W3_A2.2	26/04/2019 10:49	LIVE	6000	NA	B	Passing Under	G	POINT	1364.776	1364.776	NA
CF27	W3_A2.2	26/04/2019 10:49	LIVE	6000	NA	B	Passing Over	C	POINT	1416.152	1416.152	NA
CF27	W3_A2.2	26/04/2019 10:49	LIVE	6000	NA	B	Passing Over	I	POINT	1408.165	1408.165	NA
CF27	W3_A2.2	26/04/2019 10:49	LIVE	6000	NA	B	Passing Over	I	POINT	1727.665	1727.665	NA
CF27	W3_A2.2	26/04/2019 10:49	LIVE	6000	NA	B	Digging		STATE	1273.454	1296.946	23.492
CF27	W3_A2.2	26/04/2019 10:49	LIVE	6000	NA	B	Digging		STATE	1377.32	1393.382	16.062
CF27	W3_A2.2	26/04/2019 10:49	LIVE	6000	NA	B	Digging		STATE	1440.949	1466.602	25.653
CF27	W3_A2.2	26/04/2019 10:49	LIVE	6000	NA	B	Digging		STATE	1497.065	1504.036	6.971
CF27	W3_A2.2	26/04/2019 10:49	LIVE	6000	NA	B	Digging		STATE	1675.182	1685.14	9.958
CF27	W3_A2.2	26/04/2019 10:49	LIVE	6000	NA	E	Digging		STATE	4816.913	5412.736	595.823
CF27	W3_A2.2	26/04/2019 10:49	LIVE	6000	NA	E	Tail-tugging	Dragged|O	POINT	5372.21	5372.21	NA
CF27	W3_A2.2	26/04/2019 10:49	LIVE	6000	NA	H	Digging		STATE	5440.684	6000	559.316
CF27	W3_A2.2	26/04/2019 10:49	LIVE	6000	NA	I	Passing Under	A	POINT	4658.952	4658.952	NA
CF27	W3_A2.2	26/04/2019 10:49	LIVE	6000	NA	I	Passing Under	A	POINT	4701.007	4701.007	NA
CF27	W3_A2.2	26/04/2019 10:49	LIVE	6000	NA	I	Passing Under	B	POINT	4491.173	4491.173	NA
CF27	W3_A2.2	26/04/2019 10:49	LIVE	6000	NA	I	Passing Under	K	POINT	4389.838	4389.838	NA
CF27	W3_A2.2	26/04/2019 10:49	LIVE	6000	NA	I	Passing Over	K	POINT	4409.339	4409.339	NA
CF27	W3_A2.2	26/04/2019 10:49	LIVE	6000	NA	I	Digging		STATE	4269.412	4700.35	430.938
CF27	W3_A2.2	26/04/2019 10:49	LIVE	6000	NA	I	Digging		STATE	4745.341	4756.407	11.066
CF27	W3_A2.2	26/04/2019 10:49	LIVE	6000	NA	I	Tail-tugging	Dragger|L	POINT	4764.074	4764.074	NA
CF27	W3_A2.2	26/04/2019 10:49	LIVE	6000	NA	I	Transport		STATE	4237.193	4268.538	31.345
CF27	W3_A2.2	26/04/2019 10:49	LIVE	6000	NA	J	Passing Under	2	POINT	3201.147	3201.147	NA
CF27	W3_A2.2	26/04/2019 10:49	LIVE	6000	NA	J	Passing Under	A	POINT	3348.159	3348.159	NA
CF27	W3_A2.2	26/04/2019 10:49	LIVE	6000	NA	J	Passing Under	A	POINT	3575.168	3575.168	NA
CF27	W3_A2.2	26/04/2019 10:49	LIVE	6000	NA	J	Passing Under	C	POINT	3271.968	3271.968	NA
CF27	W3_A2.2	26/04/2019 10:49	LIVE	6000	NA	J	Passing Under	I	POINT	3321.076	3321.076	NA
CF27	W3_A2.2	26/04/2019 10:49	LIVE	6000	NA	J	Passing Over	E	POINT	3425.188	3425.188	NA
CF27	W3_A2.2	26/04/2019 10:49	LIVE	6000	NA	J	Passing Over	G	POINT	3535.347	3535.347	NA
CF27	W3_A2.2	26/04/2019 10:49	LIVE	6000	NA	J	Passing Over	L	POINT	3429.317	3429.317	NA
CF27	W3_A2.2	26/04/2019 10:49	LIVE	6000	NA	J	Digging		STATE	3255.303	3280.95	25.647
CF27	W3_A2.2	26/04/2019 10:49	LIVE	6000	NA	J	Digging		STATE	3285.448	3303.394	17.946
CF27	W3_A2.2	26/04/2019 10:49	LIVE	6000	NA	J	Digging		STATE	3337.198	3347.247	10.049
CF27	W3_A2.2	26/04/2019 10:49	LIVE	6000	NA	J	Digging		STATE	3378.258	3418.912	40.654
CF27	W3_A2.2	26/04/2019 10:49	LIVE	6000	NA	J	Digging		STATE	3438.762	3449.798	11.036
CF27	W3_A2.2	26/04/2019 10:49	LIVE	6000	NA	J	Digging		STATE	3455.493	3486.582	31.089
CF27	W3_A2.2	26/04/2019 10:49	LIVE	6000	NA	J	Digging		STATE	3507.614	3533.371	25.757
CF27	W3_A2.2	26/04/2019 10:49	LIVE	6000	NA	J	Tail-tugging	Dragged|L	POINT	3456.718	3456.718	NA
CF27	W3_A2.2	26/04/2019 10:49	LIVE	6000	NA	J	Tail-tugging	Dragged|L	POINT	3488.354	3488.354	NA
CF05A	W3_B2.1	25/04/2019 14:42	LIVE	600.25	NA	4	Transport			STATE	1.739	520.681	518.942
CF05A	W3_B2.2	26/04/2019 15:36	LIVE	2529.281	NA	A	Transport			STATE	55.695	171.415	115.72
CF05A	W1_B1.1	09/04/2019 11:00	LIVE	2080.119	NA	5	Passing Over	Passing	B	POINT	72.905	72.905	NA
CF05A	W3_B1.2	24/04/2019 11:29	LIVE	1801.152	NA	9	Transport			STATE	73.454	85.178	11.724
CF05A	W1_B1.2	10/04/2019 10:39	LIVE	3485.704	NA	7	Digging			STATE	88.136	95.969	7.833
CF05A	W2_B2.2	19/04/2019 13:44	LIVE	2662.512	NA	B	Passing Over	Passing	9	POINT	97.323	97.323	NA
CF05A	W2_B2.1	18/04/2019 15:17	LIVE	3000.554	NA	6	Digging			STATE	97.711	112.15	14.439
CF05A	W3_B1.2	24/04/2019 11:29	LIVE	1801.152	NA	9	Transport			STATE	102.102	166.996	64.894
CF05A	W1_B1.2	10/04/2019 10:39	LIVE	3485.704	NA	7	Digging			STATE	104.301	252.974	148.673
CF05A	W2_B1.1	16/04/2019 10:35	LIVE	1796.866	NA	4	Transport			STATE	131.491	155.424	23.933
CF05A	W3_B2.2	26/04/2019 15:36	LIVE	2529.281	NA	A	Passing Under	Passing	C	POINT	135.166	135.166	NA
CF05A	W1_B1.1	09/04/2019 11:00	LIVE	2080.119	NA	5	Passing Over	Passing	C	POINT	169.435	169.435	NA
CF05A	W2_B1.1	16/04/2019 10:35	LIVE	1796.866	NA	4	Transport			STATE	170.343	187.227	16.884
CF05A	W3_B1.1	23/04/2019 10:38	LIVE	3000.738	NA	2	Digging			STATE	177.834	181.703	3.869
CF05A	W2_B2.1	18/04/2019 15:17	LIVE	3000.554	NA	6	Transport			STATE	191.856	201.603	9.747
CF05A	W3_B1.1	23/04/2019 10:38	LIVE	3000.738	NA	2	Passing Over	Passing	7	POINT	199.053	199.053	NA
CF05A	W2_B1.1	16/04/2019 10:35	LIVE	1796.866	NA	4	Passing Under	Passing	C	POINT	213.304	213.304	NA
CF05A	W2_B2.1	18/04/2019 15:17	LIVE	3000.554	NA	6	Transport			STATE	229.699	274.454	44.755
CF05A	W3_B1.2	24/04/2019 11:29	LIVE	1801.152	NA	9	Transport			STATE	232.373	255.016	22.643
CF05A	W2_B1.1	16/04/2019 10:35	LIVE	1796.866	NA	4	Aggression			POINT	239.43	239.43	NA
CF05A	W2_B1.1	16/04/2019 10:35	LIVE	1796.866	NA	4	Digging			STATE	244.695	255.864	11.169
CF05A	W3_B2.2	26/04/2019 15:36	LIVE	2529.281	NA	A	Digging			STATE	264.545	280.207	15.662
CF05A	W2_B2.2	19/04/2019 13:44	LIVE	2662.512	NA	B	Transport			STATE	268.435	306.27	37.835
CF05A	W2_B2.1	18/04/2019 15:17	LIVE	3000.554	NA	6	Digging			STATE	276.658	371.568	94.91
CF05A	W1_B1.2	10/04/2019 10:39	LIVE	3485.704	NA	7	Digging			STATE	278.601	368.221	89.62
CF05A	W3_B1.2	24/04/2019 11:29	LIVE	1801.152	NA	9	Passing Over	Passing	6	POINT	280.015	280.015	NA
CF05A	W3_B2.2	26/04/2019 15:36	LIVE	2529.281	NA	A	Passing Under	Passing	C	POINT	281.551	281.551	NA
CF05A	W3_B2.2	26/04/2019 15:36	LIVE	2529.281	NA	A	Passing Over	Passing	B	POINT	294.191	294.191	NA
CF05A	W2_B1.1	16/04/2019 10:35	LIVE	1796.866	NA	4	Transport			STATE	317.686	328.7	11.014
CF05A	W3_B2.2	26/04/2019 15:36	LIVE	2529.281	NA	A	Digging			STATE	318.273	324.312	6.039
CF05A	W1_B1.1	09/04/2019 11:00	LIVE	2080.119	NA	5	Digging			STATE	318.29	385.415	67.125
CF05A	W2_B2.2	19/04/2019 13:44	LIVE	2662.512	NA	B	Transport			STATE	331.117	362.692	31.575
CF05A	W2_B1.1	16/04/2019 10:35	LIVE	1796.866	NA	4	Digging			STATE	331.891	345.523	13.632
CF05A	W2_B1.1	16/04/2019 10:35	LIVE	1796.866	NA	4	Passing Under	Passing	A	POINT	346.273	346.273	NA
CF05A	W2_B1.1	16/04/2019 10:35	LIVE	1796.866	NA	4	Digging			STATE	351.9	375.541	23.641
CF05A	W3_B1.2	24/04/2019 11:29	LIVE	1801.152	NA	9	Passing Over	Passing	2	POINT	364.04	364.04	NA
CF05A	W3_B1.1	23/04/2019 10:38	LIVE	3000.738	NA	2	Passing Under	Passing	9	POINT	367.698	367.698	NA
CF05A	W3_B1.2	24/04/2019 11:29	LIVE	1801.152	NA	9	Passing Over	Passing	6	POINT	368.307	368.307	NA
CF05A	W3_B1.2	24/04/2019 11:29	LIVE	1801.152	NA	9	Passing Over	Passing	7	POINT	371.02	371.02	NA
CF05A	W2_B1.1	16/04/2019 10:35	LIVE	1796.866	NA	4	Digging			STATE	378.762	395.947	17.185
CF05A	W2_B2.2	19/04/2019 13:44	LIVE	2662.512	NA	B	Transport			STATE	379.663	388.801	9.138
CF05A	W3_B1.2	24/04/2019 11:29	LIVE	1801.152	NA	9	Passing Over	Passing	7	POINT	402.436	402.436	NA
CF05A	W2_B1.1	16/04/2019 10:35	LIVE	1796.866	NA	4	Passing Under	Passing	C	POINT	417.232	417.232	NA
CF05A	W2_B1.1	16/04/2019 10:35	LIVE	1796.866	NA	4	Digging			STATE	423.785	451.36	27.575
CF05A	W3_B1.2	24/04/2019 11:29	LIVE	1801.152	NA	9	Digging			STATE	442.308	456.268	13.96
CF05A	W2_B2.2	19/04/2019 13:44	LIVE	2662.512	NA	B	Transport			STATE	449.687	493.963	44.276
CF05A	W1_B1.1	09/04/2019 11:00	LIVE	2080.119	NA	5	Digging			STATE	450.784	504.111	53.327
CF05A	W3_B1.1	23/04/2019 10:38	LIVE	3000.738	NA	2	Digging			STATE	456.534	473.489	16.955
CF05A	W3_B1.2	24/04/2019 11:29	LIVE	1801.152	NA	9	Transport			STATE	457.816	472.092	14.276
CF05A	W2_B2.1	18/04/2019 15:17	LIVE	3000.554	NA	6	Transport			STATE	462.109	487.299	25.19
CF05A	W2_B1.1	16/04/2019 10:35	LIVE	1796.866	NA	4	Digging			STATE	478.9	496.835	17.935
CF05A	W3_B1.2	24/04/2019 11:29	LIVE	1801.152	NA	9	Transport			STATE	495.124	547.942	52.818
CF05A	W2_B2.1	18/04/2019 15:17	LIVE	3000.554	NA	6	Transport			STATE	500.725	505.435	4.71
CF05A	W3_B1.2	24/04/2019 11:29	LIVE	1801.152	NA	9	Passing Under	Passing	B	POINT	512.166	512.166	NA
CF05A	W2_B2.2	19/04/2019 13:44	LIVE	2662.512	NA	B	Transport			STATE	521.494	544.714	23.22
CF05A	W2_B2.1	18/04/2019 15:17	LIVE	3000.554	NA	6	Digging			STATE	523.24	552.732	29.492
CF05A	W2_B2.2	19/04/2019 13:44	LIVE	2662.512	NA	B	Digging			STATE	545.792	600.373	54.581
CF05A	W1_B1.1	09/04/2019 11:00	LIVE	2080.119	NA	5	Digging			STATE	549.305	562.681	13.376
CF05A	W3_B2.2	26/04/2019 15:36	LIVE	2529.281	NA	A	Digging			STATE	560.264	601.828	41.564
CF05A	W3_B2.1	25/04/2019 14:42	LIVE	600.25	NA	4	Transport			STATE	562.006	600.25	38.244
CF05A	W2_B2.1	18/04/2019 15:17	LIVE	3000.554	NA	6	Digging			STATE	567.447	600.041	32.594
CF05A	W2_B1.1	16/04/2019 10:35	LIVE	1796.866	NA	4	Passing Over	Passing	9	POINT	568.783	568.783	NA
CF05A	W3_B1.2	24/04/2019 11:29	LIVE	1801.152	NA	9	Digging			STATE	572.389	600.697	28.308
CF05A	W3_B1.2	24/04/2019 11:29	LIVE	1801.152	NA	7	Passing Over	Passing	2	POINT	606.483	606.483	NA
CF05A	W3_B2.2	26/04/2019 15:36	LIVE	2529.281	NA	2	Digging			STATE	606.604	670.159	63.555
CF05A	W3_B1.2	24/04/2019 11:29	LIVE	1801.152	NA	7	Transport			STATE	634.571	673.435	38.864
CF05A	W1_B1.2	10/04/2019 10:39	LIVE	3485.704	NA	B	Digging			STATE	647.007	983.34	336.333
CF05A	W1_B1.1	09/04/2019 11:00	LIVE	2080.119	NA	9	Transport			STATE	666.461	681.582	15.121
CF05A	W1_B1.1	09/04/2019 11:00	LIVE	2080.119	NA	9	Transport			STATE	683.286	683.741	0.455
CF05A	W1_B1.1	09/04/2019 11:00	LIVE	2080.119	NA	9	Transport			STATE	688.697	729.777	41.08
CF05A	W2_B1.2	17/04/2019 11:27	LIVE	3465.161	NA	9	Transport			STATE	691.005	695.945	4.94
CF05A	W2_B1.2	17/04/2019 11:27	LIVE	3465.161	NA	9	Transport			STATE	700.906	716.315	15.409
CF05A	W3_B1.2	24/04/2019 11:29	LIVE	1801.152	NA	7	Transport			STATE	705.404	728.284	22.88
CF05A	W3_B2.2	26/04/2019 15:36	LIVE	2529.281	NA	2	Digging			STATE	715.372	738.561	23.189
CF05A	W3_B2.2	26/04/2019 15:36	LIVE	2529.281	NA	2	Aggression		Recipient|0|Digging|Nothing	POINT	739.767	739.767	NA
CF05A	W1_B1.1	09/04/2019 11:00	LIVE	2080.119	NA	9	Transport			STATE	742.004	757.156	15.152
CF05A	W3_B1.2	24/04/2019 11:29	LIVE	1801.152	NA	7	Transport			STATE	761.368	786.115	24.747
CF05A	W2_B1.2	17/04/2019 11:27	LIVE	3465.161	NA	9	Passing Under	Passing	C	POINT	764.487	764.487	NA
CF05A	W2_B1.1	16/04/2019 10:35	LIVE	1796.866	NA	2	Passing Under	Passing	C	POINT	769.566	769.566	NA
CF05A	W1_B1.1	09/04/2019 11:00	LIVE	2080.119	NA	9	Transport			STATE	771.197	795.822	24.625
CF05A	W2_B1.2	17/04/2019 11:27	LIVE	3465.161	NA	9	Transport			STATE	780.271	818.2	37.929
CF05A	W2_B2.2	19/04/2019 13:44	LIVE	2662.512	NA	2	Passing Over	Passing	4	POINT	786.052	786.052	NA
CF05A	W1_B1.1	09/04/2019 11:00	LIVE	2080.119	NA	9	Transport			STATE	810.923	1016.588	205.665
CF05A	W3_B1.2	24/04/2019 11:29	LIVE	1801.152	NA	7	Transport			STATE	818.723	857.456	38.733
CF05A	W2_B1.2	17/04/2019 11:27	LIVE	3465.161	NA	9	Digging			STATE	819.154	830.577	11.423
CF05A	W2_B2.2	19/04/2019 13:44	LIVE	2662.512	NA	2	Digging			STATE	824.466	860.137	35.671
CF05A	W2_B2.1	18/04/2019 15:17	LIVE	3000.554	NA	6	Passing Over	Passing	4	POINT	824.854	824.854	NA
CF05A	W1_B1.1	09/04/2019 11:00	LIVE	2080.119	NA	9	Digging			STATE	830.309	841.254	10.945
CF05A	W2_B1.2	17/04/2019 11:27	LIVE	3465.161	NA	9	Transport			STATE	834.571	839.011	4.44
CF05A	W3_B2.2	26/04/2019 15:36	LIVE	2529.281	NA	2	Passing Under	Passing	C	POINT	841.627	841.627	NA
CF05A	W3_B2.2	26/04/2019 15:36	LIVE	2529.281	NA	2	Passing Over	Passing	7	POINT	845.105	845.105	NA
CF05A	W1_B1.1	09/04/2019 11:00	LIVE	2080.119	NA	9	Digging			STATE	855.245	893.511	38.266
CF05A	W3_B1.2	24/04/2019 11:29	LIVE	1801.152	NA	7	Transport			STATE	873.388	895.567	22.179
CF05A	W2_B1.1	16/04/2019 10:35	LIVE	1796.866	NA	2	Passing Under	Passing	6	POINT	882.364	882.364	NA
CF05A	W2_B2.1	18/04/2019 15:17	LIVE	3000.554	NA	6	Digging			STATE	883.18	938.43	55.25
CF05A	W2_B1.2	17/04/2019 11:27	LIVE	3465.161	NA	9	Transport			STATE	886.89	920.034	33.144
CF05A	W1_B1.1	09/04/2019 11:00	LIVE	2080.119	NA	9	Passing Over	Passing	A	POINT	927.747	927.747	NA
CF05A	W2_B1.2	17/04/2019 11:27	LIVE	3465.161	NA	9	Transport			STATE	935.337	970.864	35.527
CF05A	W1_B1.1	09/04/2019 11:00	LIVE	2080.119	NA	9	Digging			STATE	966.586	977.296	10.71
CF05A	W2_B2.2	19/04/2019 13:44	LIVE	2662.512	NA	2	Passing Under	Passing	C	POINT	970.811	970.811	NA
CF05A	W2_B2.2	19/04/2019 13:44	LIVE	2662.512	NA	2	Passing Over	Passing	B	POINT	974.673	974.673	NA
CF05A	W1_B1.1	09/04/2019 11:00	LIVE	2080.119	NA	9	Digging			STATE	985.771	994.072	8.301
CF05A	W2_B1.2	17/04/2019 11:27	LIVE	3465.161	NA	9	Passing Under	Passing	2	POINT	989.897	989.897	NA
CF05A	W2_B1.2	17/04/2019 11:27	LIVE	3465.161	NA	9	Passing Under	Passing	C	POINT	992.887	992.887	NA
CF05A	W1_B1.2	10/04/2019 10:39	LIVE	3485.704	NA	B	Digging			STATE	1004.559	1202.951	198.392
CF05A	W2_B2.2	19/04/2019 13:44	LIVE	2662.512	NA	2	Passing Over	Passing	9	POINT	1027.017	1027.017	NA
CF05A	W2_B2.2	19/04/2019 13:44	LIVE	2662.512	NA	2	Passing Under	Passing	B	POINT	1029.872	1029.872	NA
CF05A	W1_B1.1	09/04/2019 11:00	LIVE	2080.119	NA	9	Transport			STATE	1030.816	1035.192	4.376
CF05A	W1_B1.1	09/04/2019 11:00	LIVE	2080.119	NA	9	Transport			STATE	1044.716	1051.876	7.16
CF05A	W1_B1.1	09/04/2019 11:00	LIVE	2080.119	NA	9	Transport			STATE	1052.628	1055.503	2.875
CF05A	W2_B1.2	17/04/2019 11:27	LIVE	3465.161	NA	9	Transport			STATE	1058.3	1124.622	66.322
CF05A	W3_B1.2	24/04/2019 11:29	LIVE	1801.152	NA	7	Tail-tugging		Dragged|C	POINT	1072.924	1072.924	NA
CF05A	W2_B2.1	18/04/2019 15:17	LIVE	3000.554	NA	6	Transport			STATE	1079.006	1086.96	7.954
CF05A	W1_B1.1	09/04/2019 11:00	LIVE	2080.119	NA	9	Transport			STATE	1084.241	1162.133	77.892
CF05A	W1_B1.1	09/04/2019 11:00	LIVE	2080.119	NA	9	Digging			STATE	1089.588	1123.556	33.968
CF05A	W2_B2.2	19/04/2019 13:44	LIVE	2662.512	NA	2	Digging			STATE	1098.926	1156.291	57.365
CF05A	W3_B1.2	24/04/2019 11:29	LIVE	1801.152	NA	7	Passing Over	Passing	5	POINT	1105.371	1105.371	NA
CF05A	W2_B1.2	17/04/2019 11:27	LIVE	3465.161	NA	9	Transport			STATE	1134.079	1148.003	13.924
CF05A	W2_B1.2	17/04/2019 11:27	LIVE	3465.161	NA	9	Passing Under	Passing	C	POINT	1148.599	1148.599	NA
CF05A	W2_B1.2	17/04/2019 11:27	LIVE	3465.161	NA	9	Transport			STATE	1162.694	1186.322	23.628
CF05A	W3_B1.2	24/04/2019 11:29	LIVE	1801.152	NA	7	Digging			STATE	1169.824	1173.657	3.833
CF05A	W1_B1.1	09/04/2019 11:00	LIVE	2080.119	NA	9	Transport			STATE	1190.419	1195.002	4.583
CF05A	W2_B2.2	19/04/2019 13:44	LIVE	2662.512	NA	7	Transport			STATE	1204.324	1226.774	22.45
CF05A	W2_B2.2	19/04/2019 13:44	LIVE	2662.512	NA	7	Passing Over	Passing	9	POINT	1222.448	1222.448	NA
CF05A	W2_B1.1	16/04/2019 10:35	LIVE	1796.866	NA	A	Transport			STATE	1228.853	1240.004	11.151
CF05A	W3_B1.2	24/04/2019 11:29	LIVE	1801.152	NA	5	Passing Under	Passing	2	POINT	1233.464	1233.464	NA
CF05A	W2_B2.1	18/04/2019 15:17	LIVE	3000.554	NA	4	Digging			STATE	1234.88	1436.998	202.118
CF05A	W3_B1.1	23/04/2019 10:38	LIVE	3000.738	NA	4	Transport			STATE	1239.918	1263.85	23.932
CF05A	W1_B1.2	10/04/2019 10:39	LIVE	3485.704	NA	4	Digging			STATE	1243.584	1255.096	11.512
CF05A	W2_B1.1	16/04/2019 10:35	LIVE	1796.866	NA	A	Transport			STATE	1249.436	1254.789	5.353
CF05A	W3_B1.1	23/04/2019 10:38	LIVE	3000.738	NA	4	Passing Over	Passing	9	POINT	1258.136	1258.136	NA
CF05A	W2_B1.1	16/04/2019 10:35	LIVE	1796.866	NA	A	Digging			STATE	1259.392	1462.968	203.576
CF05A	W1_B1.2	10/04/2019 10:39	LIVE	3485.704	NA	4	Transport			STATE	1277.423	1304.936	27.513
CF05A	W3_B1.1	23/04/2019 10:38	LIVE	3000.738	NA	4	Transport			STATE	1290.47	1411.33	120.86
CF05A	W3_B1.2	24/04/2019 11:29	LIVE	1801.152	NA	5	Passing Under	Passing	7	POINT	1296.527	1296.527	NA
CF05A	W2_B2.2	19/04/2019 13:44	LIVE	2662.512	NA	7	Passing Under	Passing	C	POINT	1299.435	1299.435	NA
CF05A	W2_B2.2	19/04/2019 13:44	LIVE	2662.512	NA	7	Digging			STATE	1312.095	1480.665	168.57
CF05A	W3_B1.1	23/04/2019 10:38	LIVE	3000.738	NA	4	Passing Under	Passing	C	POINT	1315.852	1315.852	NA
CF05A	W1_B1.2	10/04/2019 10:39	LIVE	3485.704	NA	4	Transport			STATE	1329.328	1350.729	21.401
CF05A	W1_B1.1	09/04/2019 11:00	LIVE	2080.119	NA	C	Digging			STATE	1338.103	1401.179	63.076
CF05A	W1_B1.2	10/04/2019 10:39	LIVE	3485.704	NA	4	Digging			STATE	1353.702	1355.719	2.017
CF05A	W1_B1.2	10/04/2019 10:39	LIVE	3485.704	NA	4	Transport			STATE	1357.924	1381.459	23.535
CF05A	W1_B1.2	10/04/2019 10:39	LIVE	3485.704	NA	4	Digging			STATE	1406.345	1419.806	13.461
CF05A	W3_B1.1	23/04/2019 10:38	LIVE	3000.738	NA	4	Passing Over	Passing	9	POINT	1412.164	1412.164	NA
CF05A	W1_B1.2	10/04/2019 10:39	LIVE	3485.704	NA	4	Passing Under	Passing	8	POINT	1420.681	1420.681	NA
CF05A	W1_B1.1	09/04/2019 11:00	LIVE	2080.119	NA	C	Passing Over	Passing	2	POINT	1427.68	1427.68	NA
CF05A	W1_B1.2	10/04/2019 10:39	LIVE	3485.704	NA	4	Digging			STATE	1436.219	1451.385	15.166
CF05A	W3_B1.2	24/04/2019 11:29	LIVE	1801.152	NA	5	Digging			STATE	1440.264	1445.227	4.963
CF05A	W1_B1.1	09/04/2019 11:00	LIVE	2080.119	NA	C	Digging			STATE	1446.254	1496.754	50.5
CF05A	W2_B2.1	18/04/2019 15:17	LIVE	3000.554	NA	4	Transport			STATE	1447.526	1545.076	97.55
CF05A	W3_B1.2	24/04/2019 11:29	LIVE	1801.152	NA	5	Transport			STATE	1452.821	1523.221	70.4
CF05A	W3_B1.1	23/04/2019 10:38	LIVE	3000.738	NA	4	Transport			STATE	1456.703	1495.038	38.335
CF05A	W2_B1.1	16/04/2019 10:35	LIVE	1796.866	NA	A	Transport			STATE	1472.025	1485.904	13.879
CF05A	W3_B2.2	26/04/2019 15:36	LIVE	2529.281	NA	6	Digging			STATE	1477.714	1519.09	41.376
CF05A	W2_B2.2	19/04/2019 13:44	LIVE	2662.512	NA	7	Digging			STATE	1480.946	1493.018	12.072
CF05A	W2_B1.1	16/04/2019 10:35	LIVE	1796.866	NA	A	Digging			STATE	1488.376	1488.642	0.266
CF05A	W2_B2.2	19/04/2019 13:44	LIVE	2662.512	NA	7	Transport			STATE	1489.835	1491.481	1.646
CF05A	W2_B1.1	16/04/2019 10:35	LIVE	1796.866	NA	A	Digging			STATE	1490.067	1501.042	10.975
CF05A	W1_B1.1	09/04/2019 11:00	LIVE	2080.119	NA	C	Digging			STATE	1500.291	1549.808	49.517
CF05A	W2_B1.1	16/04/2019 10:35	LIVE	1796.866	NA	A	Transport			STATE	1503.878	1508.341	4.463
CF05A	W2_B1.2	17/04/2019 11:27	LIVE	3465.161	NA	C	Digging			STATE	1519.592	1531.737	12.145
CF05A	W2_B1.1	16/04/2019 10:35	LIVE	1796.866	NA	A	Digging			STATE	1519.897	1606.99	87.093
CF05A	W3_B2.2	26/04/2019 15:36	LIVE	2529.281	NA	6	Passing Over	Passing	2	POINT	1526.245	1526.245	NA
CF05A	W1_B1.2	10/04/2019 10:39	LIVE	3485.704	NA	4	Passing Under	Passing	9	POINT	1536.614	1536.614	NA
CF05A	W2_B1.2	17/04/2019 11:27	LIVE	3465.161	NA	C	Digging			STATE	1539.873	1637.319	97.446
CF05A	W2_B2.2	19/04/2019 13:44	LIVE	2662.512	NA	7	Digging			STATE	1549.966	1640.163	90.197
CF05A	W3_B2.2	26/04/2019 15:36	LIVE	2529.281	NA	6	Digging			STATE	1564.1	1591.822	27.722
CF05A	W1_B1.2	10/04/2019 10:39	LIVE	3485.704	NA	4	Digging			STATE	1579.962	1605.984	26.022
CF05A	W1_B1.1	09/04/2019 11:00	LIVE	2080.119	NA	C	Aggression		Recipient|0|Digging|Digging	POINT	1596.976	1596.976	NA
CF05A	W3_B1.2	24/04/2019 11:29	LIVE	1801.152	NA	5	Transport			STATE	1605.272	1611.848	6.576
CF05A	W3_B2.2	26/04/2019 15:36	LIVE	2529.281	NA	6	Digging			STATE	1605.766	1645.67	39.904
CF05A	W1_B1.1	09/04/2019 11:00	LIVE	2080.119	NA	C	Digging			STATE	1621.075	1657.956	36.881
CF05A	W3_B1.2	24/04/2019 11:29	LIVE	1801.152	NA	5	Transport			STATE	1628.917	1693.838	64.921
CF05A	W3_B1.1	23/04/2019 10:38	LIVE	3000.738	NA	4	Transport			STATE	1631.268	1731.894	100.626
CF05A	W2_B2.1	18/04/2019 15:17	LIVE	3000.554	NA	4	Digging			STATE	1631.722	1633.579	1.857
CF05A	W2_B2.1	18/04/2019 15:17	LIVE	3000.554	NA	4	Transport			STATE	1635.218	1672.771	37.553
CF05A	W2_B1.2	17/04/2019 11:27	LIVE	3465.161	NA	C	Transport			STATE	1639.479	1647.86	8.381
CF05A	W2_B1.1	16/04/2019 10:35	LIVE	1796.866	NA	A	Digging			STATE	1644.789	1657.898	13.109
CF05A	W1_B1.2	10/04/2019 10:39	LIVE	3485.704	NA	4	Digging			STATE	1650.603	1663.71	13.107
CF05A	W2_B2.2	19/04/2019 13:44	LIVE	2662.512	NA	7	Transport			STATE	1662.622	1665.603	2.981
CF05A	W1_B1.2	10/04/2019 10:39	LIVE	3485.704	NA	4	Digging			STATE	1663.929	1687.991	24.062
CF05A	W2_B2.2	19/04/2019 13:44	LIVE	2662.512	NA	7	Transport			STATE	1668.394	1669.085	0.691
CF05A	W2_B1.1	16/04/2019 10:35	LIVE	1796.866	NA	A	Passing Under	Passing	C	POINT	1668.427	1668.427	NA
CF05A	W2_B2.2	19/04/2019 13:44	LIVE	2662.512	NA	7	Passing Under	Passing	9	POINT	1676.92	1676.92	NA
CF05A	W2_B1.2	17/04/2019 11:27	LIVE	3465.161	NA	C	Passing Over	Passing	9	POINT	1678.196	1678.196	NA
CF05A	W2_B2.2	19/04/2019 13:44	LIVE	2662.512	NA	7	Transport			STATE	1685.831	1694.929	9.098
CF05A	W3_B1.2	24/04/2019 11:29	LIVE	1801.152	NA	5	Passing Under	Passing	6	POINT	1688.134	1688.134	NA
CF05A	W3_B2.2	26/04/2019 15:36	LIVE	2529.281	NA	6	Passing Over	Passing	2	POINT	1690.006	1690.006	NA
CF05A	W2_B1.2	17/04/2019 11:27	LIVE	3465.161	NA	C	Passing Over	Passing	9	POINT	1692.459	1692.459	NA
CF05A	W2_B2.1	18/04/2019 15:17	LIVE	3000.554	NA	4	Digging			STATE	1696.112	1776.674	80.562
CF05A	W1_B1.2	10/04/2019 10:39	LIVE	3485.704	NA	4	Digging			STATE	1699.571	1741.647	42.076
CF05A	W2_B1.2	17/04/2019 11:27	LIVE	3465.161	NA	C	Digging			STATE	1703.801	1740.777	36.976
CF05A	W2_B1.1	16/04/2019 10:35	LIVE	1796.866	NA	A	Transport			STATE	1704.717	1714.964	10.247
CF05A	W2_B1.1	16/04/2019 10:35	LIVE	1796.866	NA	A	Transport			STATE	1722.44	1729.818	7.378
CF05A	W2_B1.1	16/04/2019 10:35	LIVE	1796.866	NA	A	Digging			STATE	1732.452	1796.866	64.414
CF05A	W3_B1.2	24/04/2019 11:29	LIVE	1801.152	NA	5	Digging			STATE	1742.542	1801.152	58.61
CF05A	W3_B2.2	26/04/2019 15:36	LIVE	2529.281	NA	6	Passing Under	Passing	C	POINT	1755.114	1755.114	NA
CF05A	W3_B1.2	24/04/2019 11:29	LIVE	1801.152	NA	5	Passing Under	Passing	4	POINT	1763.305	1763.305	NA
CF05A	W3_B2.2	26/04/2019 15:36	LIVE	2529.281	NA	7	Digging			STATE	1821.564	1829.76	8.196
CF05A	W3_B1.1	23/04/2019 10:38	LIVE	3000.738	NA	A	Transport			STATE	1823.007	1831.925	8.918
CF05A	W2_B2.2	19/04/2019 13:44	LIVE	2662.512	NA	9	Transport			STATE	1830.063	1840.791	10.728
CF05A	W1_B1.1	09/04/2019 11:00	LIVE	2080.119	NA	0	Passing Over	Passing	4	POINT	1842.467	1842.467	NA
CF05A	W3_B1.1	23/04/2019 10:38	LIVE	3000.738	NA	A	Digging			STATE	1843.253	2012.96	169.707
CF05A	W1_B1.1	09/04/2019 11:00	LIVE	2080.119	NA	0	Passing Over	Passing	B	POINT	1860.239	1860.239	NA
CF05A	W1_B1.2	10/04/2019 10:39	LIVE	3485.704	NA	6	Digging			STATE	1866.818	1893.09	26.272
CF05A	W1_B1.1	09/04/2019 11:00	LIVE	2080.119	NA	0	Digging			STATE	1881.393	1886.744	5.351
CF05A	W3_B2.2	26/04/2019 15:36	LIVE	2529.281	NA	7	Digging			STATE	1885.826	1901.152	15.326
CF05A	W2_B2.1	18/04/2019 15:17	LIVE	3000.554	NA	0	Digging			STATE	1904.488	1934.149	29.661
CF05A	W2_B2.2	19/04/2019 13:44	LIVE	2662.512	NA	9	Transport			STATE	1922.701	2114.399	191.698
CF05A	W3_B2.2	26/04/2019 15:36	LIVE	2529.281	NA	7	Transport			STATE	1933.995	1946.311	12.316
CF05A	W1_B1.1	09/04/2019 11:00	LIVE	2080.119	NA	0	Passing Over	Passing	6	POINT	1935.116	1935.116	NA
CF05A	W3_B1.1	23/04/2019 10:38	LIVE	3000.738	NA	A	Passing Under	Passing	C	POINT	1958.262	1958.262	NA
CF05A	W1_B1.1	09/04/2019 11:00	LIVE	2080.119	NA	0	Passing Over	Passing	4	POINT	1959.036	1959.036	NA
CF05A	W1_B1.2	10/04/2019 10:39	LIVE	3485.704	NA	6	Passing Over	Passing	A	POINT	1962.708	1962.708	NA
CF05A	W1_B1.2	10/04/2019 10:39	LIVE	3485.704	NA	6	Digging			STATE	1974.303	2005.189	30.886
CF05A	W3_B2.2	26/04/2019 15:36	LIVE	2529.281	NA	7	Passing Under	Passing	9	POINT	1980.144	1980.144	NA
CF05A	W1_B1.1	09/04/2019 11:00	LIVE	2080.119	NA	0	Passing Over	Passing	7	POINT	1982.813	1982.813	NA
CF05A	W1_B1.2	10/04/2019 10:39	LIVE	3485.704	NA	6	Digging			STATE	2019.337	2083.524	64.187
CF05A	W3_B2.2	26/04/2019 15:36	LIVE	2529.281	NA	7	Passing Under	Passing	4	POINT	2025.716	2025.716	NA
CF05A	W3_B2.2	26/04/2019 15:36	LIVE	2529.281	NA	7	Transport			STATE	2034.959	2047.527	12.568
CF05A	W3_B1.1	23/04/2019 10:38	LIVE	3000.738	NA	A	Digging			STATE	2036.591	2101.746	65.155
CF05A	W1_B1.1	09/04/2019 11:00	LIVE	2080.119	NA	0	Passing Over	Passing	4	POINT	2037.917	2037.917	NA
CF05A	W1_B1.1	09/04/2019 11:00	LIVE	2080.119	NA	0	Passing Over	Passing	A	POINT	2080.119	2080.119	NA
CF05A	W2_B2.2	19/04/2019 13:44	LIVE	2662.512	NA	9	Passing Over	Passing	6	POINT	2115.492	2115.492	NA
CF05A	W2_B1.2	17/04/2019 11:27	LIVE	3465.161	NA	B	Passing Over	Passing	9	POINT	2133.072	2133.072	NA
CF05A	W3_B1.1	23/04/2019 10:38	LIVE	3000.738	NA	A	Digging			STATE	2137.709	2196.25	58.541
CF05A	W1_B1.2	10/04/2019 10:39	LIVE	3485.704	NA	6	Passing Under	Passing	7	POINT	2154.253	2154.253	NA
CF05A	W1_B1.2	10/04/2019 10:39	LIVE	3485.704	NA	6	Digging			STATE	2167.922	2400.041	232.119
CF05A	W3_B2.2	26/04/2019 15:36	LIVE	2529.281	NA	7	Transport			STATE	2168.877	2192.664	23.787
CF05A	W2_B2.2	19/04/2019 13:44	LIVE	2662.512	NA	9	Transport			STATE	2173.406	2229.911	56.505
CF05A	W2_B2.1	18/04/2019 15:17	LIVE	3000.554	NA	0	Digging			STATE	2178.686	2182.85	4.164
CF05A	W2_B1.2	17/04/2019 11:27	LIVE	3465.161	NA	B	Passing Over	Passing	6	POINT	2183.937	2183.937	NA
CF05A	W3_B2.2	26/04/2019 15:36	LIVE	2529.281	NA	7	Passing Under	Passing	C	POINT	2185.079	2185.079	NA
CF05A	W2_B2.2	19/04/2019 13:44	LIVE	2662.512	NA	9	Passing Under	Passing	6	POINT	2243.625	2243.625	NA
CF05A	W2_B2.2	19/04/2019 13:44	LIVE	2662.512	NA	9	Transport			STATE	2268.964	2290.459	21.495
CF05A	W2_B1.2	17/04/2019 11:27	LIVE	3465.161	NA	B	Transport			STATE	2272.213	2274.672	2.459
CF05A	W3_B2.2	26/04/2019 15:36	LIVE	2529.281	NA	7	Passing Over	Passing	2	POINT	2275.068	2275.068	NA
CF05A	W2_B2.2	19/04/2019 13:44	LIVE	2662.512	NA	9	Digging			STATE	2318.319	2400.57	82.251
CF05A	W3_B1.1	23/04/2019 10:38	LIVE	3000.738	NA	6	Digging			STATE	2459.971	2654.808	194.837
CF05A	W3_B2.2	26/04/2019 15:36	LIVE	2529.281	NA	C	Passing Over	Passing	A	POINT	2500.08	2500.08	NA
CF05A	W3_B2.2	26/04/2019 15:36	LIVE	2529.281	NA	C	Passing Over	Passing	7	POINT	2529.281	2529.281	NA
CF05A	W2_B1.2	17/04/2019 11:27	LIVE	3465.161	NA	0	Digging			STATE	2582.739	2596.778	14.039
CF05A	W2_B2.1	18/04/2019 15:17	LIVE	3000.554	NA	5	Transport			STATE	2594.8	2704.111	109.311
CF05A	W2_B2.2	19/04/2019 13:44	LIVE	2662.512	NA	C	Passing Over	Passing	4	POINT	2662.512	2662.512	NA
CF05A	W3_B1.1	23/04/2019 10:38	LIVE	3000.738	NA	6	Passing Under	Passing	2	POINT	2677.527	2677.527	NA
CF05A	W3_B1.1	23/04/2019 10:38	LIVE	3000.738	NA	6	Digging			STATE	2684.249	3000.738	316.489
CF05A	W2_B2.1	18/04/2019 15:17	LIVE	3000.554	NA	5	Digging			STATE	2706.493	2707.461	0.968
CF05A	W2_B2.1	18/04/2019 15:17	LIVE	3000.554	NA	5	Digging			STATE	2710.623	2742.22	31.597
CF05A	W2_B1.2	17/04/2019 11:27	LIVE	3465.161	NA	0	Aggression		Aggressor|C|Nothing|Nothing	POINT	2711.259	2711.259	NA
CF05A	W2_B2.1	18/04/2019 15:17	LIVE	3000.554	NA	5	Transport			STATE	2746.745	2798.917	52.172
CF05A	W2_B2.1	18/04/2019 15:17	LIVE	3000.554	NA	5	Passing Under	Passing	2	POINT	2799.84	2799.84	NA
CF05A	W1_B1.2	10/04/2019 10:39	LIVE	3485.704	NA	A	Passing Over	Passing	0	POINT	2800.677	2800.677	NA
CF05A	W1_B1.2	10/04/2019 10:39	LIVE	3485.704	NA	A	Digging			STATE	2810.081	2832.79	22.709
CF05A	W2_B2.1	18/04/2019 15:17	LIVE	3000.554	NA	5	Transport			STATE	2811.551	3000.554	189.003
CF05A	W2_B2.1	18/04/2019 15:17	LIVE	3000.554	NA	5	Passing Over	Passing	9	POINT	2834.45	2834.45	NA
CF05A	W1_B2.1	11/04/2019 14:32	LIVE	3600.64	NA	6	Transport			STATE	3002.567	3176.581	174.014
CF05A	W1_B2.1	11/04/2019 14:32	LIVE	3600.64	NA	6	Digging			STATE	3179.015	3456.142	277.127
CF05A	W2_B1.2	17/04/2019 11:27	LIVE	3465.161	NA	6	Digging			STATE	3442.9	3465.161	22.261
CF05A	W1_B2.1	11/04/2019 14:32	LIVE	3600.64	NA	6	Transport			STATE	3471.654	3530.909	59.255
CF05A	W1_B1.2	10/04/2019 10:39	LIVE	3485.704	NA	2	Passing Under	Passing	7	POINT	3485.704	3485.704	NA
CF05A	W1_B2.1	11/04/2019 14:32	LIVE	3600.64	NA	6	Transport			STATE	3536.231	3600.64	64.409
800	W1_A1.1	14/05/2019 16:17	LIVE	3580.662	NA	1	Aggression	None|3|Sleeping/Resting|Sleeping/Resting	POINT	1104.167	1104.167	NA
800	W1_A1.1	14/05/2019 16:17	LIVE	3580.662	NA	2	Digging		STATE	1671.69	1703.421	31.731
800	W1_A1.1	14/05/2019 16:17	LIVE	3580.662	NA	3	Aggression	Recipient|1|Sleeping/Resting|Sleeping/Resting	POINT	1914.295	1914.295	NA
800	W1_A1.1	14/05/2019 16:17	LIVE	3580.662	NA	6	Passing Over	1	POINT	365.941	365.941	NA
800	W1_A1.1	14/05/2019 16:17	LIVE	3580.662	NA	6	Passing Over	5	POINT	383.899	383.899	NA
800	W1_A1.1	14/05/2019 16:17	LIVE	3580.662	NA	6	Passing Over	5	POINT	418.97	418.97	NA
800	W1_A1.1	14/05/2019 16:17	LIVE	3580.662	NA	8	Digging		STATE	2499.608	2505.793	6.185
800	W1_A1.1	14/05/2019 16:17	LIVE	3580.662	NA	8	Digging		STATE	2556.351	2723.183	166.832
800	W1_A1.1	14/05/2019 16:17	LIVE	3580.662	NA	8	Digging		STATE	2732.486	2773.71	41.224
800	W1_A1.1	14/05/2019 16:17	LIVE	3580.662	NA	8	Digging		STATE	2811.4	2828.574	17.174
800	W1_A1.1	14/05/2019 16:17	LIVE	3580.662	NA	8	Digging		STATE	2920.416	2987.216	66.8
800	W1_A1.1	14/05/2019 16:17	LIVE	3580.662	NA	A	Digging		STATE	3024.165	3426.824	402.659
800	W1_A1.1	14/05/2019 16:17	LIVE	3580.662	NA	A	Transport		STATE	3490.698	3580.662	89.964
800	W1_A1.2	15/05/2019 15:49	LIVE	1800.186	NA	9	Passing Over	B	POINT	1029.192	1029.192	NA
800	W1_A1.2	15/05/2019 15:49	LIVE	1800.186	NA	9	Digging		STATE	1128.191	1201.42	73.229
800	W1_A1.2	15/05/2019 15:49	LIVE	1800.186	NA	9	Transport		STATE	1045.913	1069.646	23.733
800	W1_A1.2	15/05/2019 15:49	LIVE	1800.186	NA	B	Digging		STATE	1206.592	1800.186	593.594
800	W1_A2.1	17/05/2019 09:39	LIVE	4329.737	NA	1	Passing Over	8	POINT	1426.179	1426.179	NA
800	W1_A2.1	17/05/2019 09:39	LIVE	4329.737	NA	1	Aggression	Aggressor|8|Transport|Transport	POINT	1408.571	1408.571	NA
800	W1_A2.1	17/05/2019 09:39	LIVE	4329.737	NA	7	Digging		STATE	603.042	1210.55	607.508
800	W1_A2.1	17/05/2019 09:39	LIVE	4329.737	NA	8	Digging		STATE	13.721	18.849	5.128
800	W1_A2.1	17/05/2019 09:39	LIVE	4329.737	NA	9	Digging		STATE	4204.01	4227.46	23.45
800	W1_A2.1	17/05/2019 09:39	LIVE	4329.737	NA	9	Digging		STATE	4238.059	4329.737	91.678
800	W1_A2.1	17/05/2019 09:39	LIVE	4329.737	NA	B	Digging		STATE	3602.929	3640.395	37.466
800	W1_A2.1	17/05/2019 09:39	LIVE	4329.737	NA	B	Digging		STATE	3738.552	3761.782	23.23
800	W1_A2.1	17/05/2019 09:39	LIVE	4329.737	NA	B	Digging		STATE	3789.197	4200.085	410.888
800	W2_A1.1	20/05/2019 12:40	LIVE	2448.753	NA	0	Aggression	Aggressor|6|Nothing|Nothing	POINT	853.079	853.079	NA
800	W2_A1.1	20/05/2019 12:40	LIVE	2448.753	NA	2	Digging		STATE	2.555	15.491	12.936
800	W2_A1.1	20/05/2019 12:40	LIVE	2448.753	NA	2	Digging		STATE	112.469	124.93	12.461
800	W2_A1.1	20/05/2019 12:40	LIVE	2448.753	NA	2	Digging		STATE	133.638	148.614	14.976
800	W2_A1.1	20/05/2019 12:40	LIVE	2448.753	NA	2	Digging		STATE	155.711	264.319	108.608
800	W2_A1.1	20/05/2019 12:40	LIVE	2448.753	NA	2	Digging		STATE	302.95	429.89	126.94
800	W2_A1.1	20/05/2019 12:40	LIVE	2448.753	NA	2	Digging		STATE	438.525	465.808	27.283
800	W2_A1.1	20/05/2019 12:40	LIVE	2448.753	NA	6	Passing Over	0	POINT	1811.777	1811.777	NA
800	W2_A1.1	20/05/2019 12:40	LIVE	2448.753	NA	6	Passing Over	1	POINT	1914.062	1914.062	NA
800	W2_A1.1	20/05/2019 12:40	LIVE	2448.753	NA	6	Passing Over	8	POINT	2272.022	2272.022	NA
800	W2_A1.1	20/05/2019 12:40	LIVE	2448.753	NA	6	Interacting	0	POINT	2229.69	2229.69	NA	GENITAL NUZZLING
800	W2_A1.1	20/05/2019 12:40	LIVE	2448.753	NA	8	Passing Over	1	POINT	2448.753	2448.753	NA
800	W2_A1.1	20/05/2019 12:40	LIVE	2448.753	NA	9	Passing Over	2	POINT	1440.535	1440.535	NA
800	W2_A1.1	20/05/2019 12:40	LIVE	2448.753	NA	9	Digging		STATE	1709.456	1808.302	98.846
800	W2_A1.2	21/05/2019 14:28	LIVE	3000.28	NA	1	Digging		STATE	1301.584	1327.392	25.808
800	W2_A1.2	21/05/2019 14:28	LIVE	3000.28	NA	7	Digging		STATE	603.652	628.876	25.224
800	W2_A1.2	21/05/2019 14:28	LIVE	3000.28	NA	7	Digging		STATE	678.582	787.873	109.291
800	W2_A1.2	21/05/2019 14:28	LIVE	3000.28	NA	7	Digging		STATE	910.565	915.885	5.32
800	W2_A1.2	21/05/2019 14:28	LIVE	3000.28	NA	7	Digging		STATE	941.056	1128.218	187.162
800	W2_A1.2	21/05/2019 14:28	LIVE	3000.28	NA	7	Digging		STATE	1160.454	1200.399	39.945
800	W2_A1.2	21/05/2019 14:28	LIVE	3000.28	NA	A	Digging		STATE	2438.29	2468.411	30.121
800	W2_A1.2	21/05/2019 14:28	LIVE	3000.28	NA	A	Digging		STATE	2669.283	2943.339	274.056
800	W2_A1.2	21/05/2019 14:28	LIVE	3000.28	NA	A	Digging		STATE	2958.705	3000.28	41.575
800	W2_A1.2	21/05/2019 14:28	LIVE	3000.28	NA	B	Passing Over	2	POINT	2136.912	2136.912	NA
800	W2_A1.2	21/05/2019 14:28	LIVE	3000.28	NA	B	Digging		STATE	1810.753	2100.194	289.441
800	W2_A1.2	21/05/2019 14:28	LIVE	3000.28	NA	B	Transport		STATE	2163.04	2171.584	8.544
800	W2_A2.1	23/05/2019 09:11	LIVE	3238.248	NA	0	Passing Under	6	POINT	1425.915	1425.915	NA
800	W2_A2.1	23/05/2019 09:11	LIVE	3238.248	NA	0	Passing Over	1	POINT	1320.06	1320.06	NA
800	W2_A2.1	23/05/2019 09:11	LIVE	3238.248	NA	0	Passing Over	2	POINT	1729.502	1729.502	NA
800	W2_A2.1	23/05/2019 09:11	LIVE	3238.248	NA	0	Passing Over	6	POINT	1524.35	1524.35	NA
800	W2_A2.1	23/05/2019 09:11	LIVE	3238.248	NA	1	Passing Over	0	POINT	2005.634	2005.634	NA
800	W2_A2.1	23/05/2019 09:11	LIVE	3238.248	NA	1	Passing Over	6	POINT	1943.523	1943.523	NA
800	W2_A2.1	23/05/2019 09:11	LIVE	3238.248	NA	1	Digging		STATE	2043.638	2171.985	128.347
800	W2_A2.1	23/05/2019 09:11	LIVE	3238.248	NA	8	Transport		STATE	616.342	682.511	66.169
800	W2_A2.1	23/05/2019 09:11	LIVE	3238.248	NA	A	Digging		STATE	3070.47	3140.721	70.251
800	W2_A2.1	23/05/2019 09:11	LIVE	3238.248	NA	A	Digging		STATE	3148.035	3154.725	6.69
800	W2_A2.1	23/05/2019 09:11	LIVE	3238.248	NA	A	Digging		STATE	3187.987	3238.248	50.261
800	W2_A2.2	24/05/2019 09:24	LIVE	500.651	NA	7	Passing Over	6	POINT	497.174	497.174	NA
800	W2_A2.2	24/05/2019 09:24	LIVE	500.651	NA	7	Passing Over	B	POINT	500.651	500.651	NA
800	W3_A1.1	28/05/2019 15:03	LIVE	5400.786	NA	1	Passing Under	0	POINT	4550.711	4550.711	NA
800	W3_A1.1	28/05/2019 15:03	LIVE	5400.786	NA	2	Passing Under	1	POINT	923.273	923.273	NA
800	W3_A1.1	28/05/2019 15:03	LIVE	5400.786	NA	2	Digging		STATE	648.185	1200.638	552.453
800	W3_A1.1	28/05/2019 15:03	LIVE	5400.786	NA	9	Digging		STATE	5351.892	5400.786	48.894
800	W3_A2.1	04/06/2019 10:28	LIVE	5373.565	NA	0	Aggression	Recipient|1|Nothing|Sleeping/Resting	POINT	4046.009	4046.009	NA
800	W3_A2.1	04/06/2019 10:28	LIVE	5373.565	NA	0	Aggression	Recipient|1|Sleeping/Resting|Nothing	POINT	3976.752	3976.752	NA
800	W3_A2.1	04/06/2019 10:28	LIVE	5373.565	NA	0	Aggression	Recipient|1|Sleeping/Resting|Nothing	POINT	4200.503	4200.503	NA
800	W3_A2.1	04/06/2019 10:28	LIVE	5373.565	NA	1	Passing Under	0	POINT	5373.565	5373.565	NA
800	W3_A2.1	04/06/2019 10:28	LIVE	5373.565	NA	1	Aggression	Aggressor|0|Nothing|Sleeping/Resting	POINT	4857.964	4857.964	NA
800	W3_A2.1	04/06/2019 10:28	LIVE	5373.565	NA	1	Aggression	Aggressor|0|Nothing|Sleeping/Resting	POINT	5331.766	5331.766	NA
800	W3_A2.1	04/06/2019 10:28	LIVE	5373.565	NA	1	Aggression	Aggressor|0|Sleeping/Resting|Nothing	POINT	4810.568	4810.568	NA
800	W3_A2.1	04/06/2019 10:28	LIVE	5373.565	NA	1	Aggression	Aggressor|0|Sleeping/Resting|Sleeping/Resting	POINT	4989.966	4989.966	NA
800	W3_A2.1	04/06/2019 10:28	LIVE	5373.565	NA	1	Aggression	Aggressor|0|Sleeping/Resting|Sleeping/Resting	POINT	5014.18	5014.18	NA
800	W3_A2.1	04/06/2019 10:28	LIVE	5373.565	NA	1	Aggression	Aggressor|0|Sleeping/Resting|Sleeping/Resting	POINT	5262.598	5262.598	NA
800	W3_A2.1	04/06/2019 10:28	LIVE	5373.565	NA	6	Passing Under	0	POINT	1545.002	1545.002	NA
800	W3_A2.1	04/06/2019 10:28	LIVE	5373.565	NA	6	Passing Under	1	POINT	1456.476	1456.476	NA
800	W3_A2.1	04/06/2019 10:28	LIVE	5373.565	NA	6	Passing Over	0	POINT	1378.774	1378.774	NA
800	W3_A2.1	04/06/2019 10:28	LIVE	5373.565	NA	6	Transport		STATE	1518.832	1534.069	15.237
800	W3_A2.1	04/06/2019 10:28	LIVE	5373.565	NA	7	Digging		STATE	4223.377	4649.657	426.28
800	W3_A2.1	04/06/2019 10:28	LIVE	5373.565	NA	8	Passing Under	0	POINT	432.417	432.417	NA
800	W3_A2.1	04/06/2019 10:28	LIVE	5373.565	NA	8	Passing Under	6	POINT	429.366	429.366	NA
800	W3_A2.1	04/06/2019 10:28	LIVE	5373.565	NA	8	Passing Over	0	POINT	309.11	309.11	NA
800	W3_A2.1	04/06/2019 10:28	LIVE	5373.565	NA	8	Aggression	Recipient|1|Nothing|Nothing	POINT	373.678	373.678	NA
800	W3_A2.1	04/06/2019 10:28	LIVE	5373.565	NA	8	Digging		STATE	575.091	593.871	18.78
800	W3_A2.1	04/06/2019 10:28	LIVE	5373.565	NA	8	Transport		STATE	497.358	507.985	10.627
800	W3_A2.1	04/06/2019 10:28	LIVE	5373.565	NA	9	Passing Under	1	POINT	2419.744	2419.744	NA
800	W3_A2.1	04/06/2019 10:28	LIVE	5373.565	NA	9	Passing Over	0	POINT	2522.097	2522.097	NA
800	W3_A2.1	04/06/2019 10:28	LIVE	5373.565	NA	9	Passing Over	1	POINT	2526.529	2526.529	NA
800	W3_A2.1	04/06/2019 10:28	LIVE	5373.565	NA	9	Digging		STATE	2575.975	2590.465	14.49
800	W3_A2.1	04/06/2019 10:28	LIVE	5373.565	NA	9	Digging		STATE	2673.108	3000.213	327.105
800	W3_A2.1	04/06/2019 10:28	LIVE	5373.565	NA	A	Passing Under	1	POINT	2315.932	2315.932	NA
800	W3_A2.1	04/06/2019 10:28	LIVE	5373.565	NA	B	Passing Under	0	POINT	3089.92	3089.92	NA
800	W3_A2.1	04/06/2019 10:28	LIVE	5373.565	NA	B	Passing Under	1	POINT	3380.246	3380.246	NA
800	W3_A2.1	04/06/2019 10:28	LIVE	5373.565	NA	B	Digging		STATE	3083.591	3160.051	76.46
800	W3_A2.1	04/06/2019 10:28	LIVE	5373.565	NA	B	Digging		STATE	3187.799	3575.789	387.99
17A	W1_B1.1	21/10/2019 09:34	LIVE	7799.968	NA	3	Passing Over	D	POINT	1695.999	1695.999	NA
17A	W1_B1.1	21/10/2019 09:34	LIVE	7799.968	NA	6	Passing Under	9	POINT	4753.316	4753.316	NA
17A	W1_B1.1	21/10/2019 09:34	LIVE	7799.968	NA	6	Passing Over	A	POINT	4402.143	4402.143	NA
17A	W1_B1.1	21/10/2019 09:34	LIVE	7799.968	NA	6	Passing Over	A	POINT	4670.225	4670.225	NA
17A	W1_B1.1	21/10/2019 09:34	LIVE	7799.968	NA	6	Passing Over	C	POINT	4511.516	4511.516	NA
17A	W1_B1.1	21/10/2019 09:34	LIVE	7799.968	NA	6	Digging		STATE	4273.387	4303.183	29.796
17A	W1_B1.1	21/10/2019 09:34	LIVE	7799.968	NA	6	Digging		STATE	4386.425	4401.372	14.947
17A	W1_B1.1	21/10/2019 09:34	LIVE	7799.968	NA	6	Digging		STATE	4419.439	4440.183	20.744
17A	W1_B1.1	21/10/2019 09:34	LIVE	7799.968	NA	6	Digging		STATE	4459.402	4472.688	13.286
17A	W1_B1.1	21/10/2019 09:34	LIVE	7799.968	NA	6	Digging		STATE	4589.802	4592.748	2.946
17A	W1_B1.1	21/10/2019 09:34	LIVE	7799.968	NA	6	Digging		STATE	4612.564	4654.168	41.604
17A	W1_B1.1	21/10/2019 09:34	LIVE	7799.968	NA	6	Digging		STATE	4769.242	4771.496	2.254
17A	W1_B1.1	21/10/2019 09:34	LIVE	7799.968	NA	6	Digging		STATE	4790.555	4799.402	8.847
17A	W1_B1.1	21/10/2019 09:34	LIVE	7799.968	NA	6	Transport		STATE	4221.221	4225.827	4.606
17A	W1_B1.1	21/10/2019 09:34	LIVE	7799.968	NA	6	Transport		STATE	4713.017	4725.91	12.893
17A	W1_B1.1	21/10/2019 09:34	LIVE	7799.968	NA	6	Transport		STATE	4730.639	4752.219	21.58
17A	W1_B1.1	21/10/2019 09:34	LIVE	7799.968	NA	6	Transport		STATE	4773.346	4782.143	8.797
17A	W1_B1.1	21/10/2019 09:34	LIVE	7799.968	NA	A	Passing Over	J	POINT	7744.104	7744.104	NA
17A	W1_B1.1	21/10/2019 09:34	LIVE	7799.968	NA	A	Digging		STATE	7417.096	7427.75	10.654
17A	W1_B1.1	21/10/2019 09:34	LIVE	7799.968	NA	A	Digging		STATE	7440.388	7444.229	3.841
17A	W1_B1.1	21/10/2019 09:34	LIVE	7799.968	NA	A	Digging		STATE	7456.198	7490.574	34.376
17A	W1_B1.1	21/10/2019 09:34	LIVE	7799.968	NA	A	Digging		STATE	7785.209	7799.968	14.759
17A	W1_B1.1	21/10/2019 09:34	LIVE	7799.968	NA	A	Transport		STATE	7500.477	7520.618	20.141
17A	W1_B1.1	21/10/2019 09:34	LIVE	7799.968	NA	A	Transport		STATE	7524.72	7616.974	92.254
17A	W1_B1.1	21/10/2019 09:34	LIVE	7799.968	NA	A	Transport		STATE	7708.747	7732.263	23.516
17A	W1_B1.1	21/10/2019 09:34	LIVE	7799.968	NA	A	Transport		STATE	7769.496	7784.224	14.728
17A	W1_B1.1	21/10/2019 09:34	LIVE	7799.968	NA	B	Digging		STATE	5034.365	5354.563	320.198
17A	W1_B1.1	21/10/2019 09:34	LIVE	7799.968	NA	C	Digging		STATE	3198.317	3266.297	67.98
17A	W1_B1.1	21/10/2019 09:34	LIVE	7799.968	NA	C	Digging		STATE	3316.7	3345.346	28.646
17A	W1_B1.1	21/10/2019 09:34	LIVE	7799.968	NA	C	Digging		STATE	3462.685	3477.409	14.724
17A	W1_B1.1	21/10/2019 09:34	LIVE	7799.968	NA	C	Digging		STATE	3508.817	3567.491	58.674
17A	W1_B1.1	21/10/2019 09:34	LIVE	7799.968	NA	C	Tending young		STATE	3268.209	3288.756	20.547
17A	W1_B1.1	21/10/2019 09:34	LIVE	7799.968	NA	C	Tending young		STATE	3394.68	3401.607	6.927
17A	W1_B1.1	21/10/2019 09:34	LIVE	7799.968	NA	F	Digging		STATE	6079.918	6082.849	2.931
17A	W1_B1.1	21/10/2019 09:34	LIVE	7799.968	NA	F	Digging		STATE	6288.694	6319.756	31.062
17A	W1_B1.1	21/10/2019 09:34	LIVE	7799.968	NA	F	Digging		STATE	6335.949	6413.77	77.821
17A	W1_B1.1	21/10/2019 09:34	LIVE	7799.968	NA	F	Digging		STATE	6420.115	6449.485	29.37
17A	W1_B1.1	21/10/2019 09:34	LIVE	7799.968	NA	F	Digging		STATE	6595.335	6598.719	3.384
17A	W1_B1.1	21/10/2019 09:34	LIVE	7799.968	NA	F	Transport		STATE	6045.691	6056.124	10.433
17A	W1_B1.1	21/10/2019 09:34	LIVE	7799.968	NA	F	Transport		STATE	6146.403	6158.009	11.606
17A	W1_B1.1	21/10/2019 09:34	LIVE	7799.968	NA	F	Transport		STATE	6584.352	6594.064	9.712
17A	W1_B1.1	21/10/2019 09:34	LIVE	7799.968	NA	I	Passing Under	5	POINT	6724.027	6724.027	NA
17A	W1_B1.1	21/10/2019 09:34	LIVE	7799.968	NA	I	Passing Under	8	POINT	6936.979	6936.979	NA
17A	W1_B1.1	21/10/2019 09:34	LIVE	7799.968	NA	I	Tail-tugging	Dragged|A	POINT	7004.822	7004.822	NA
17A	W1_B1.1	21/10/2019 09:34	LIVE	7799.968	NA	I	Digging		STATE	6892.721	6898.402	5.681
17A	W1_B1.1	21/10/2019 09:34	LIVE	7799.968	NA	I	Digging		STATE	6951.199	6953.39	2.191
17A	W1_B1.1	21/10/2019 09:34	LIVE	7799.968	NA	I	Digging		STATE	7086.859	7200.503	113.644
17A	W1_B1.1	21/10/2019 09:34	LIVE	7799.968	NA	I	Transport		STATE	6664.835	6682.438	17.603
17A	W1_B1.1	21/10/2019 09:34	LIVE	7799.968	NA	I	Transport		STATE	7013.987	7018.403	4.416
17A	W1_B1.1	21/10/2019 09:34	LIVE	7799.968	NA	I	Transport		STATE	7032.777	7047.936	15.159
17A	W1_B1.1	21/10/2019 09:34	LIVE	7799.968	NA	I	Transport		STATE	7083.835	7084.898	1.063
17A	W1_B1.1	21/10/2019 09:34	LIVE	7799.968	NA	J	Passing Under	A	POINT	3658.379	3658.379	NA
17A	W1_B1.1	21/10/2019 09:34	LIVE	7799.968	NA	J	Tending young		STATE	3825.353	3837.757	12.404
17A	W1_B1.1	21/10/2019 09:34	LIVE	7799.968	NA	K	Passing Over	6	POINT	2236.64	2236.64	NA
17A	W1_B1.1	21/10/2019 09:34	LIVE	7799.968	NA	K	Passing Over	C	POINT	2287.899	2287.899	NA
17A	W1_B1.2	22/10/2019 08:41	LIVE	2891.02	NA	1	Passing Over	7	POINT	2877.064	2877.064	NA
17A	W1_B1.2	22/10/2019 08:41	LIVE	2891.02	NA	1	Passing Over	K	POINT	2891.02	2891.02	NA
17A	W1_B1.2	22/10/2019 08:41	LIVE	2891.02	NA	D	Aggression	Aggressor|7|Nothing|Nothing	POINT	1765.005	1765.005	NA
17A	W1_B1.2	22/10/2019 08:41	LIVE	2891.02	NA	D	Aggression	Aggressor|K|Nothing|Nothing	POINT	1547.25	1547.25	NA
17A	W1_B1.2	22/10/2019 08:41	LIVE	2891.02	NA	D	Aggression	Aggressor|K|Nothing|Nothing	POINT	1608.066	1608.066	NA
17A	W1_B2.1	20/10/2019 13:11	LIVE	7678.795	NA	1	Passing Over	4	POINT	6199.722	6199.722	NA
17A	W1_B2.1	20/10/2019 13:11	LIVE	7678.795	NA	1	Digging		STATE	6148.65	6213.005	64.355
17A	W1_B2.1	20/10/2019 13:11	LIVE	7678.795	NA	1	Digging		STATE	6311.26	6333.227	21.967
17A	W1_B2.1	20/10/2019 13:11	LIVE	7678.795	NA	1	Digging		STATE	6423.828	6600.56	176.732
17A	W1_B2.1	20/10/2019 13:11	LIVE	7678.795	NA	1	Tending young		STATE	6009.321	6026.563	17.242
17A	W1_B2.1	20/10/2019 13:11	LIVE	7678.795	NA	1	Tending young		STATE	6026.75	6028.254	1.504
17A	W1_B2.1	20/10/2019 13:11	LIVE	7678.795	NA	3	Passing Over	1	POINT	881.559	881.559	NA
17A	W1_B2.1	20/10/2019 13:11	LIVE	7678.795	NA	3	Passing Over	C	POINT	822.322	822.322	NA
17A	W1_B2.1	20/10/2019 13:11	LIVE	7678.795	NA	3	Digging		STATE	690.064	757.724	67.66
17A	W1_B2.1	20/10/2019 13:11	LIVE	7678.795	NA	3	Digging		STATE	760.069	821.447	61.378
17A	W1_B2.1	20/10/2019 13:11	LIVE	7678.795	NA	3	Digging		STATE	832.18	846.697	14.517
17A	W1_B2.1	20/10/2019 13:11	LIVE	7678.795	NA	4	Digging		STATE	7296.185	7434.11	137.925
17A	W1_B2.1	20/10/2019 13:11	LIVE	7678.795	NA	4	Digging		STATE	7450.21	7573.671	123.461
17A	W1_B2.1	20/10/2019 13:11	LIVE	7678.795	NA	4	Digging		STATE	7592.446	7678.795	86.349
17A	W1_B2.1	20/10/2019 13:11	LIVE	7678.795	NA	5	Digging		STATE	1795.703	1800.163	4.46
17A	W1_B2.1	20/10/2019 13:11	LIVE	7678.795	NA	8	Passing Over	9	POINT	5887.3	5887.3	NA
17A	W1_B2.1	20/10/2019 13:11	LIVE	7678.795	NA	8	Digging		STATE	5550.137	5570.017	19.88
17A	W1_B2.1	20/10/2019 13:11	LIVE	7678.795	NA	B	Tail-tugging	Dragger|C	POINT	2113.621	2113.621	NA
17A	W1_B2.1	20/10/2019 13:11	LIVE	7678.795	NA	B	Digging		STATE	1897.565	2104.248	206.683
17A	W1_B2.1	20/10/2019 13:11	LIVE	7678.795	NA	B	Digging		STATE	2120.51	2289.445	168.935
17A	W1_B2.1	20/10/2019 13:11	LIVE	7678.795	NA	B	Digging		STATE	2315.218	2370.543	55.325
17A	W1_B2.1	20/10/2019 13:11	LIVE	7678.795	NA	B	Tending young		STATE	1889.754	1895.312	5.558
17A	W1_B2.1	20/10/2019 13:11	LIVE	7678.795	NA	F	Tending young		STATE	64.882	72.003	7.121
17A	W1_B2.1	20/10/2019 13:11	LIVE	7678.795	NA	L	Aggression	Recipient|1|Digging|Nothing	POINT	4982.876	4982.876	NA
17A	W1_B2.1	20/10/2019 13:11	LIVE	7678.795	NA	L	Tail-tugging	Dragger|4	POINT	5141.142	5141.142	NA
17A	W1_B2.1	20/10/2019 13:11	LIVE	7678.795	NA	L	Tail-tugging	Dragger|J	POINT	5170.223	5170.223	NA
17A	W1_B2.1	20/10/2019 13:11	LIVE	7678.795	NA	L	Digging		STATE	4936.232	4956.785	20.553
17A	W1_B2.1	20/10/2019 13:11	LIVE	7678.795	NA	L	Digging		STATE	4968.061	4976.767	8.706
17A	W1_B2.1	20/10/2019 13:11	LIVE	7678.795	NA	L	Digging		STATE	5028.896	5041.63	12.734
17A	W1_B2.1	20/10/2019 13:11	LIVE	7678.795	NA	L	Digging		STATE	5112.776	5129.286	16.51
17A	W1_B2.1	20/10/2019 13:11	LIVE	7678.795	NA	L	Digging		STATE	5189.477	5356.229	166.752
17A	W1_B2.1	20/10/2019 13:11	LIVE	7678.795	NA	K	Passing Under	1	POINT	4796.935	4796.935	NA
17A	W1_B2.1	20/10/2019 13:11	LIVE	7678.795	NA	K	Passing Under	B	POINT	4417.569	4417.569	NA
17A	W1_B2.1	20/10/2019 13:11	LIVE	7678.795	NA	K	Passing Under	C	POINT	4431.529	4431.529	NA
17A	W1_B2.1	20/10/2019 13:11	LIVE	7678.795	NA	K	Passing Over	I	POINT	4706.107	4706.107	NA
17A	W1_B2.1	20/10/2019 13:11	LIVE	7678.795	NA	K	Digging		STATE	4571.899	4654.572	82.673
17A	W1_B2.1	20/10/2019 13:11	LIVE	7678.795	NA	K	Transport		STATE	4731.313	4735.384	4.071
17A	W1_B2.2	21/10/2019 13:36	LIVE	3592.495	NA	6	Passing Under	D	POINT	1678.311	1678.311	NA
17A	W1_B2.2	21/10/2019 13:36	LIVE	3592.495	NA	6	Digging		STATE	1233.478	1252.439	18.961
17A	W1_B2.2	21/10/2019 13:36	LIVE	3592.495	NA	6	Digging		STATE	1600.364	1604.7	4.336
17A	W1_B2.2	21/10/2019 13:36	LIVE	3592.495	NA	6	Transport		STATE	1554.335	1565.871	11.536
17A	W1_B2.2	21/10/2019 13:36	LIVE	3592.495	NA	6	Transport		STATE	1619.938	1635.707	15.769
17A	W1_B2.2	21/10/2019 13:36	LIVE	3592.495	NA	A	Passing Under	C	POINT	3022.759	3022.759	NA
17A	W1_B2.2	21/10/2019 13:36	LIVE	3592.495	NA	A	Passing Over	C	POINT	3330.419	3330.419	NA
17A	W1_B2.2	21/10/2019 13:36	LIVE	3592.495	NA	A	Aggression	Aggressor|C|Aggression|Aggression	POINT	3193.693	3193.693	NA
17A	W1_B2.2	21/10/2019 13:36	LIVE	3592.495	NA	A	Aggression	Aggressor|C|Aggression|Nothing	POINT	3275.006	3275.006	NA
17A	W1_B2.2	21/10/2019 13:36	LIVE	3592.495	NA	A	Aggression	Aggressor|K|Aggression|Aggression	POINT	3243.765	3243.765	NA
17A	W1_B2.2	21/10/2019 13:36	LIVE	3592.495	NA	A	Aggression	Recipient|C|Digging|Nothing	POINT	3036.352	3036.352	NA
17A	W1_B2.2	21/10/2019 13:36	LIVE	3592.495	NA	A	Aggression	Recipient|K|Transport|Aggression	POINT	3105.949	3105.949	NA
17A	W1_B2.2	21/10/2019 13:36	LIVE	3592.495	NA	A	Interacting		POINT	3592.495	3592.495	NA
17A	W1_B2.2	21/10/2019 13:36	LIVE	3592.495	NA	A	Digging		STATE	3002.199	3012.707	10.508
17A	W1_B2.2	21/10/2019 13:36	LIVE	3592.495	NA	A	Digging		STATE	3346.516	3370.766	24.25
17A	W1_B2.2	21/10/2019 13:36	LIVE	3592.495	NA	A	Transport		STATE	3079.333	3097.297	17.964
17A	W1_B2.2	21/10/2019 13:36	LIVE	3592.495	NA	A	Transport		STATE	3097.515	3098.109	0.594
17A	W1_B2.2	21/10/2019 13:36	LIVE	3592.495	NA	A	Transport		STATE	3343.056	3345.528	2.472
17A	W1_B2.2	21/10/2019 13:36	LIVE	3592.495	NA	A	Transport		STATE	3371.878	3377.089	5.211
17A	W1_B2.2	21/10/2019 13:36	LIVE	3592.495	NA	A	Transport		STATE	3454.891	3461.247	6.356
17A	W1_B2.2	21/10/2019 13:36	LIVE	3592.495	NA	D	Passing Under	C	POINT	1860.354	1860.354	NA
17A	W1_B2.2	21/10/2019 13:36	LIVE	3592.495	NA	D	Passing Over	A	POINT	2191.998	2191.998	NA
17A	W1_B2.2	21/10/2019 13:36	LIVE	3592.495	NA	D	Passing Over	I	POINT	1851.991	1851.991	NA
17A	W1_B2.2	21/10/2019 13:36	LIVE	3592.495	NA	D	Tail-tugging	Dragged|A	POINT	1963.718	1963.718	NA
17A	W1_B2.2	21/10/2019 13:36	LIVE	3592.495	NA	D	Digging		STATE	1843.817	1859.727	15.91
17A	W1_B2.2	21/10/2019 13:36	LIVE	3592.495	NA	D	Digging		STATE	1868.858	2212.59	343.732
17A	W1_B2.2	21/10/2019 13:36	LIVE	3592.495	NA	D	Digging		STATE	2247.754	2400.336	152.582
17A	W1_B2.2	21/10/2019 13:36	LIVE	3592.495	NA	G	Passing Under	K	POINT	775.54	775.54	NA
17A	W1_B2.2	21/10/2019 13:36	LIVE	3592.495	NA	G	Digging		STATE	625.29	669.464	44.174
17A	W2_B1.1	25/10/2019 10:06	LIVE	6599.195	NA	3	Passing Over	E	POINT	3920.132	3920.132	NA
17A	W2_B1.1	25/10/2019 10:06	LIVE	6599.195	NA	3	Passing Over	G	POINT	3924.43	3924.43	NA
17A	W2_B1.1	25/10/2019 10:06	LIVE	6599.195	NA	3	Passing Over	K	POINT	3932.75	3932.75	NA
17A	W2_B1.1	25/10/2019 10:06	LIVE	6599.195	NA	4	Passing Over	5	POINT	6332.675	6332.675	NA
17A	W2_B1.1	25/10/2019 10:06	LIVE	6599.195	NA	4	Passing Over	A	POINT	6337.783	6337.783	NA
17A	W2_B1.1	25/10/2019 10:06	LIVE	6599.195	NA	4	Passing Over	F	POINT	6341.593	6341.593	NA
17A	W2_B1.1	25/10/2019 10:06	LIVE	6599.195	NA	4	Digging		STATE	6128.562	6261.037	132.475
17A	W2_B1.1	25/10/2019 10:06	LIVE	6599.195	NA	4	Digging		STATE	6415.077	6537.427	122.35
17A	W2_B1.1	25/10/2019 10:06	LIVE	6599.195	NA	4	Digging		STATE	6551.845	6599.195	47.35
17A	W2_B1.1	25/10/2019 10:06	LIVE	6599.195	NA	7	Passing Under	D	POINT	2985.172	2985.172	NA
17A	W2_B1.1	25/10/2019 10:06	LIVE	6599.195	NA	7	Digging		STATE	2401.32	2887.582	486.262
17A	W2_B1.1	25/10/2019 10:06	LIVE	6599.195	NA	7	Digging		STATE	2983.512	2999.954	16.442
17A	W2_B1.1	25/10/2019 10:06	LIVE	6599.195	NA	8	Passing Under	5	POINT	4256.192	4256.192	NA
17A	W2_B1.1	25/10/2019 10:06	LIVE	6599.195	NA	8	Passing Under	K	POINT	4307.7	4307.7	NA
17A	W2_B1.1	25/10/2019 10:06	LIVE	6599.195	NA	8	Passing Over	E	POINT	4267.969	4267.969	NA
17A	W2_B1.1	25/10/2019 10:06	LIVE	6599.195	NA	8	Aggression	Recipient|6|Digging|Digging	POINT	4338.713	4338.713	NA
17A	W2_B1.1	25/10/2019 10:06	LIVE	6599.195	NA	8	Digging		STATE	4229.019	4255.02	26.001
17A	W2_B1.1	25/10/2019 10:06	LIVE	6599.195	NA	8	Digging		STATE	4273.541	4332.854	59.313
17A	W2_B1.1	25/10/2019 10:06	LIVE	6599.195	NA	8	Digging		STATE	4358.766	4414.166	55.4
17A	W2_B1.1	25/10/2019 10:06	LIVE	6599.195	NA	8	Digging		STATE	4495.235	4800.133	304.898
17A	W2_B1.1	25/10/2019 10:06	LIVE	6599.195	NA	A	Digging		STATE	5493.703	5536.344	42.641
17A	W2_B1.1	25/10/2019 10:06	LIVE	6599.195	NA	A	Digging		STATE	5657.856	5674.109	16.253
17A	W2_B1.1	25/10/2019 10:06	LIVE	6599.195	NA	A	Transport		STATE	5541.876	5545.587	3.711
17A	W2_B1.1	25/10/2019 10:06	LIVE	6599.195	NA	A	Transport		STATE	5960.476	5967.248	6.772
17A	W2_B1.1	25/10/2019 10:06	LIVE	6599.195	NA	C	Passing Under	1	POINT	1725.416	1725.416	NA
17A	W2_B1.1	25/10/2019 10:06	LIVE	6599.195	NA	C	Passing Under	6	POINT	1318.66	1318.66	NA
17A	W2_B1.1	25/10/2019 10:06	LIVE	6599.195	NA	C	Tail-tugging	Dragger|I	POINT	1343.382	1343.382	NA
17A	W2_B1.1	25/10/2019 10:06	LIVE	6599.195	NA	C	Digging		STATE	1228.74	1235.624	6.884
17A	W2_B1.1	25/10/2019 10:06	LIVE	6599.195	NA	C	Digging		STATE	1244.872	1264.057	19.185
17A	W2_B1.1	25/10/2019 10:06	LIVE	6599.195	NA	C	Digging		STATE	1311.809	1331.561	19.752
17A	W2_B1.1	25/10/2019 10:06	LIVE	6599.195	NA	C	Digging		STATE	1357.341	1409.6	52.259
17A	W2_B1.1	25/10/2019 10:06	LIVE	6599.195	NA	C	Digging		STATE	1465.75	1513.707	47.957
17A	W2_B1.1	25/10/2019 10:06	LIVE	6599.195	NA	C	Digging		STATE	1525.43	1533.273	7.843
17A	W2_B1.1	25/10/2019 10:06	LIVE	6599.195	NA	C	Digging		STATE	1542.416	1675.988	133.572
17A	W2_B1.1	25/10/2019 10:06	LIVE	6599.195	NA	C	Digging		STATE	1756.011	1773.777	17.766
17A	W2_B1.1	25/10/2019 10:06	LIVE	6599.195	NA	C	Digging		STATE	1775.03	1800.004	24.974
17A	W2_B1.1	25/10/2019 10:06	LIVE	6599.195	NA	D	Digging		STATE	103.55	586.132	482.582
17A	W2_B1.1	25/10/2019 10:06	LIVE	6599.195	NA	G	Digging		STATE	986.544	1087.148	100.604
17A	W2_B1.1	25/10/2019 10:06	LIVE	6599.195	NA	G	Digging		STATE	1148.731	1199.959	51.228
17A	W2_B1.1	25/10/2019 10:06	LIVE	6599.195	NA	I	Passing Under	8	POINT	3089.589	3089.589	NA
17A	W2_B1.1	25/10/2019 10:06	LIVE	6599.195	NA	I	Passing Under	8	POINT	3464.649	3464.649	NA
17A	W2_B1.1	25/10/2019 10:06	LIVE	6599.195	NA	I	Passing Under	B	POINT	3606.136	3606.136	NA
17A	W2_B1.1	25/10/2019 10:06	LIVE	6599.195	NA	I	Passing Under	K	POINT	3232.447	3232.447	NA
17A	W2_B1.1	25/10/2019 10:06	LIVE	6599.195	NA	I	Passing Under	K	POINT	3593.065	3593.065	NA
17A	W2_B1.1	25/10/2019 10:06	LIVE	6599.195	NA	I	Digging		STATE	3412.977	3474.418	61.441
17A	W2_B1.1	25/10/2019 10:06	LIVE	6599.195	NA	I	Transport		STATE	3076.837	3088.604	11.767
17A	W2_B1.1	25/10/2019 10:06	LIVE	6599.195	NA	I	Transport		STATE	3111.562	3126.382	14.82
17A	W2_B1.1	25/10/2019 10:06	LIVE	6599.195	NA	K	Passing Under	3	POINT	5068.855	5068.855	NA
17A	W2_B1.1	25/10/2019 10:06	LIVE	6599.195	NA	K	Passing Under	J	POINT	5126.477	5126.477	NA
17A	W2_B1.1	25/10/2019 10:06	LIVE	6599.195	NA	K	Passing Under	L	POINT	4845.11	4845.11	NA
17A	W2_B1.1	25/10/2019 10:06	LIVE	6599.195	NA	K	Passing Over	6	POINT	5327.473	5327.473	NA
17A	W2_B1.1	25/10/2019 10:06	LIVE	6599.195	NA	K	Digging		STATE	5374.735	5399.428	24.693
17A	W2_B1.2	28/10/2019 11:21	LIVE	4799.928	NA	1	Passing Under	3	POINT	2589.023	2589.023	NA
17A	W2_B1.2	28/10/2019 11:21	LIVE	4799.928	NA	1	Passing Under	5	POINT	2682.006	2682.006	NA
17A	W2_B1.2	28/10/2019 11:21	LIVE	4799.928	NA	1	Passing Over	G	POINT	2570.395	2570.395	NA
17A	W2_B1.2	28/10/2019 11:21	LIVE	4799.928	NA	1	Passing Over	G	POINT	2982.486	2982.486	NA
17A	W2_B1.2	28/10/2019 11:21	LIVE	4799.928	NA	1	Digging		STATE	2404.999	2488.489	83.49
17A	W2_B1.2	28/10/2019 11:21	LIVE	4799.928	NA	1	Digging		STATE	2699.071	2703.028	3.957
17A	W2_B1.2	28/10/2019 11:21	LIVE	4799.928	NA	1	Digging		STATE	2790.601	2797.192	6.591
17A	W2_B1.2	28/10/2019 11:21	LIVE	4799.928	NA	1	Digging		STATE	2889.59	2934.702	45.112
17A	W2_B1.2	28/10/2019 11:21	LIVE	4799.928	NA	1	Transport		STATE	2961.938	2965.16	3.222
17A	W2_B1.2	28/10/2019 11:21	LIVE	4799.928	NA	1	Transport		STATE	2966.066	2972.294	6.228
17A	W2_B1.2	28/10/2019 11:21	LIVE	4799.928	NA	5	Passing Under	4	POINT	514.456	514.456	NA
17A	W2_B1.2	28/10/2019 11:21	LIVE	4799.928	NA	5	Passing Under	K	POINT	299.097	299.097	NA
17A	W2_B1.2	28/10/2019 11:21	LIVE	4799.928	NA	5	Passing Under	K	POINT	499.174	499.174	NA
17A	W2_B1.2	28/10/2019 11:21	LIVE	4799.928	NA	5	Passing Under	K	POINT	529.337	529.337	NA
17A	W2_B1.2	28/10/2019 11:21	LIVE	4799.928	NA	5	Passing Over	6	POINT	283.16	283.16	NA
17A	W2_B1.2	28/10/2019 11:21	LIVE	4799.928	NA	5	Passing Over	A	POINT	403.413	403.413	NA
17A	W2_B1.2	28/10/2019 11:21	LIVE	4799.928	NA	5	Passing Over	D	POINT	116.728	116.728	NA
17A	W2_B1.2	28/10/2019 11:21	LIVE	4799.928	NA	5	Passing Over	H	POINT	378.682	378.682	NA
17A	W2_B1.2	28/10/2019 11:21	LIVE	4799.928	NA	5	Passing Over	I	POINT	95.204	95.204	NA
17A	W2_B1.2	28/10/2019 11:21	LIVE	4799.928	NA	5	Passing Over	I	POINT	110.137	110.137	NA
17A	W2_B1.2	28/10/2019 11:21	LIVE	4799.928	NA	5	Transport		STATE	411.728	430.839	19.111
17A	W2_B1.2	28/10/2019 11:21	LIVE	4799.928	NA	5	Transport		STATE	454.689	477.843	23.154
17A	W2_B1.2	28/10/2019 11:21	LIVE	4799.928	NA	6	Passing Under	4	POINT	1000.259	1000.259	NA
17A	W2_B1.2	28/10/2019 11:21	LIVE	4799.928	NA	6	Passing Over	C	POINT	674.384	674.384	NA
17A	W2_B1.2	28/10/2019 11:21	LIVE	4799.928	NA	B	Passing Over	D	POINT	4630.032	4630.032	NA
17A	W2_B1.2	28/10/2019 11:21	LIVE	4799.928	NA	B	Digging		STATE	4277.326	4508.873	231.547
17A	W2_B1.2	28/10/2019 11:21	LIVE	4799.928	NA	B	Digging		STATE	4649.234	4799.928	150.694
17A	W2_B1.2	28/10/2019 11:21	LIVE	4799.928	NA	L	Passing Over	5	POINT	3356.231	3356.231	NA
17A	W2_B1.2	28/10/2019 11:21	LIVE	4799.928	NA	L	Aggression	Recipient|3|Digging|Digging	POINT	3043.577	3043.577	NA
17A	W2_B1.2	28/10/2019 11:21	LIVE	4799.928	NA	L	Tail-tugging	Dragger|5	POINT	3094.482	3094.482	NA
17A	W2_B1.2	28/10/2019 11:21	LIVE	4799.928	NA	L	Digging		STATE	3019.109	3041.996	22.887
17A	W2_B1.2	28/10/2019 11:21	LIVE	4799.928	NA	L	Digging		STATE	3069.54	3086.404	16.864
17A	W2_B2.1	25/10/2019 13:27	LIVE	10818.221	NA	1	Passing Under	7	POINT	460.863	460.863	NA
17A	W2_B2.1	25/10/2019 13:27	LIVE	10818.221	NA	1	Passing Over	6	POINT	131.007	131.007	NA
17A	W2_B2.1	25/10/2019 13:27	LIVE	10818.221	NA	1	Passing Over	C	POINT	181.048	181.048	NA
17A	W2_B2.1	25/10/2019 13:27	LIVE	10818.221	NA	1	Digging		STATE	36.048	163.889	127.841
17A	W2_B2.1	25/10/2019 13:27	LIVE	10818.221	NA	1	Digging		STATE	188.364	325.865	137.501
17A	W2_B2.1	25/10/2019 13:27	LIVE	10818.221	NA	1	Digging		STATE	330.198	419.304	89.106
17A	W2_B2.1	25/10/2019 13:27	LIVE	10818.221	NA	1	Digging		STATE	423.09	459.627	36.537
17A	W2_B2.1	25/10/2019 13:27	LIVE	10818.221	NA	1	Digging		STATE	467.025	485.686	18.661
17A	W2_B2.1	25/10/2019 13:27	LIVE	10818.221	NA	1	Digging		STATE	490.564	598.77	108.206
17A	W2_B2.1	25/10/2019 13:27	LIVE	10818.221	NA	3	Interacting	L	POINT	5577.606	5577.606	NA
17A	W2_B2.1	25/10/2019 13:27	LIVE	10818.221	NA	4	Passing Over	K	POINT	1668.731	1668.731	NA
17A	W2_B2.1	25/10/2019 13:27	LIVE	10818.221	NA	4	Digging		STATE	1727.072	1750.643	23.571
17A	W2_B2.1	25/10/2019 13:27	LIVE	10818.221	NA	4	Digging		STATE	1798.682	1800.155	1.473
17A	W2_B2.1	25/10/2019 13:27	LIVE	10818.221	NA	5	Passing Under	4	POINT	9552.199	9552.199	NA
17A	W2_B2.1	25/10/2019 13:27	LIVE	10818.221	NA	5	Passing Under	9	POINT	9596.045	9596.045	NA
17A	W2_B2.1	25/10/2019 13:27	LIVE	10818.221	NA	6	Passing Over	H	POINT	7877.573	7877.573	NA
17A	W2_B2.1	25/10/2019 13:27	LIVE	10818.221	NA	6	Tail-tugging	Dragged|C	POINT	8187.947	8187.947	NA
17A	W2_B2.1	25/10/2019 13:27	LIVE	10818.221	NA	6	Digging		STATE	7895.237	8012.296	117.059
17A	W2_B2.1	25/10/2019 13:27	LIVE	10818.221	NA	6	Digging		STATE	8023.135	8184.372	161.237
17A	W2_B2.1	25/10/2019 13:27	LIVE	10818.221	NA	6	Digging		STATE	8207.795	8400.336	192.541
17A	W2_B2.1	25/10/2019 13:27	LIVE	10818.221	NA	7	Passing Over	H	POINT	9802.986	9802.986	NA
17A	W2_B2.1	25/10/2019 13:27	LIVE	10818.221	NA	7	Digging		STATE	9605.649	9620.504	14.855
17A	W2_B2.1	25/10/2019 13:27	LIVE	10818.221	NA	7	Digging		STATE	9673.99	9779.273	105.283
17A	W2_B2.1	25/10/2019 13:27	LIVE	10818.221	NA	7	Digging		STATE	9813.143	9894.109	80.966
17A	W2_B2.1	25/10/2019 13:27	LIVE	10818.221	NA	7	Digging		STATE	10120.869	10170.474	49.605
17A	W2_B2.1	25/10/2019 13:27	LIVE	10818.221	NA	7	Digging		STATE	10174.692	10198.206	23.514
17A	W2_B2.1	25/10/2019 13:27	LIVE	10818.221	NA	8	Passing Under	6	POINT	6700.585	6700.585	NA
17A	W2_B2.1	25/10/2019 13:27	LIVE	10818.221	NA	8	Passing Under	6	POINT	7136.569	7136.569	NA
17A	W2_B2.1	25/10/2019 13:27	LIVE	10818.221	NA	8	Digging		STATE	6603.021	6644.039	41.018
17A	W2_B2.1	25/10/2019 13:27	LIVE	10818.221	NA	8	Digging		STATE	6680.437	6694.052	13.615
17A	W2_B2.1	25/10/2019 13:27	LIVE	10818.221	NA	8	Digging		STATE	6727.155	6884.209	157.054
17A	W2_B2.1	25/10/2019 13:27	LIVE	10818.221	NA	8	Digging		STATE	6981.805	7027.568	45.763
17A	W2_B2.1	25/10/2019 13:27	LIVE	10818.221	NA	8	Digging		STATE	7095.612	7107.863	12.251
17A	W2_B2.1	25/10/2019 13:27	LIVE	10818.221	NA	8	Transport		STATE	7109.085	7119.326	10.241
17A	W2_B2.1	25/10/2019 13:27	LIVE	10818.221	NA	A	Passing Under	L	POINT	3086.681	3086.681	NA
17A	W2_B2.1	25/10/2019 13:27	LIVE	10818.221	NA	A	Digging		STATE	3124.019	3600.145	476.126
17A	W2_B2.1	25/10/2019 13:27	LIVE	10818.221	NA	A	Transport		STATE	3071.179	3083.482	12.303
17A	W2_B2.1	25/10/2019 13:27	LIVE	10818.221	NA	B	Passing Under	D	POINT	10412.203	10412.203	NA
17A	W2_B2.1	25/10/2019 13:27	LIVE	10818.221	NA	B	Digging		STATE	10296.841	10343.415	46.574
17A	W2_B2.1	25/10/2019 13:27	LIVE	10818.221	NA	B	Digging		STATE	10399.152	10399.246	0.094
17A	W2_B2.1	25/10/2019 13:27	LIVE	10818.221	NA	B	Digging		STATE	10487.937	10561.914	73.977
17A	W2_B2.1	25/10/2019 13:27	LIVE	10818.221	NA	B	Digging		STATE	10590.63	10681.378	90.748
17A	W2_B2.1	25/10/2019 13:27	LIVE	10818.221	NA	B	Digging		STATE	10697.126	10714.689	17.563
17A	W2_B2.1	25/10/2019 13:27	LIVE	10818.221	NA	B	Digging		STATE	10754.488	10799.784	45.296
17A	W2_B2.1	25/10/2019 13:27	LIVE	10818.221	NA	D	Digging		STATE	10811.955	10818.221	6.266
17A	W2_B2.1	25/10/2019 13:27	LIVE	10818.221	NA	F	Passing Under	4	POINT	2163.117	2163.117	NA
17A	W2_B2.1	25/10/2019 13:27	LIVE	10818.221	NA	F	Passing Under	K	POINT	1800.955	1800.955	NA
17A	W2_B2.1	25/10/2019 13:27	LIVE	10818.221	NA	F	Tail-tugging	Dragged|7	POINT	1855.659	1855.659	NA
17A	W2_B2.1	25/10/2019 13:27	LIVE	10818.221	NA	F	Tail-tugging	Dragged|C	POINT	1910.129	1910.129	NA
17A	W2_B2.1	25/10/2019 13:27	LIVE	10818.221	NA	F	Digging		STATE	1838.796	1853.858	15.062
17A	W2_B2.1	25/10/2019 13:27	LIVE	10818.221	NA	F	Digging		STATE	2246.845	2256.069	9.224
17A	W2_B2.1	25/10/2019 13:27	LIVE	10818.221	NA	F	Tending young		STATE	2333.463	2341.156	7.693
17A	W2_B2.1	25/10/2019 13:27	LIVE	10818.221	NA	H	Passing Under	B	POINT	4965.99	4965.99	NA
17A	W2_B2.1	25/10/2019 13:27	LIVE	10818.221	NA	H	Passing Under	L	POINT	4873.645	4873.645	NA
17A	W2_B2.1	25/10/2019 13:27	LIVE	10818.221	NA	H	Tail-tugging	Dragged|A	POINT	4924.375	4924.375	NA
17A	W2_B2.1	25/10/2019 13:27	LIVE	10818.221	NA	H	Digging		STATE	5097.726	5112.741	15.015
17A	W2_B2.1	25/10/2019 13:27	LIVE	10818.221	NA	H	Digging		STATE	5122.332	5146.514	24.182
17A	W2_B2.1	25/10/2019 13:27	LIVE	10818.221	NA	H	Digging		STATE	5149.041	5236.223	87.182
17A	W2_B2.1	25/10/2019 13:27	LIVE	10818.221	NA	H	Digging		STATE	5247.873	5333.656	85.783
17A	W2_B2.1	25/10/2019 13:27	LIVE	10818.221	NA	H	Transport		STATE	5032.647	5072.232	39.585
17A	W2_B2.1	25/10/2019 13:27	LIVE	10818.221	NA	L	Passing Over	6	POINT	7410.425	7410.425	NA
17A	W2_B2.1	25/10/2019 13:27	LIVE	10818.221	NA	L	Tail-tugging	Dragger|D	POINT	7683.172	7683.172	NA
17A	W2_B2.1	25/10/2019 13:27	LIVE	10818.221	NA	L	Digging		STATE	7780.608	7799.564	18.956
17A	W2_B2.1	25/10/2019 13:27	LIVE	10818.221	NA	K	Passing Over	8	POINT	4650.981	4650.981	NA
17A	W2_B2.1	25/10/2019 13:27	LIVE	10818.221	NA	K	Tail-tugging	Dragged|D	POINT	4336.669	4336.669	NA
17A	W2_B2.1	25/10/2019 13:27	LIVE	10818.221	NA	K	Digging		STATE	4212.439	4220.274	7.835
17A	W2_B2.1	25/10/2019 13:27	LIVE	10818.221	NA	K	Digging		STATE	4231.779	4257.549	25.77
17A	W2_B2.1	25/10/2019 13:27	LIVE	10818.221	NA	K	Digging		STATE	4281.006	4285.268	4.262
17A	W2_B2.1	25/10/2019 13:27	LIVE	10818.221	NA	K	Digging		STATE	4293.72	4326.545	32.825
17A	W2_B2.1	25/10/2019 13:27	LIVE	10818.221	NA	K	Digging		STATE	4422.624	4429.117	6.493
17A	W2_B2.1	25/10/2019 13:27	LIVE	10818.221	NA	K	Digging		STATE	4487.612	4500.236	12.624
17A	W2_B2.1	25/10/2019 13:27	LIVE	10818.221	NA	K	Digging		STATE	4686.905	4694.76	7.855
17A	W2_B2.1	25/10/2019 13:27	LIVE	10818.221	NA	K	Digging		STATE	4705.305	4798.686	93.381
17A	W2_B2.1	25/10/2019 13:27	LIVE	10818.221	NA	K	Transport		STATE	4445.289	4448.91	3.621
17A	W2_B2.1	25/10/2019 13:27	LIVE	10818.221	NA	K	Transport		STATE	4587.759	4594.123	6.364
17A	W2_B2.1	25/10/2019 13:27	LIVE	10818.221	NA	K	Transport		STATE	4597.227	4628.666	31.439
17A	W3_B1.1	29/10/2019 09:27	LIVE	2855.043	NA	B	Digging		STATE	2428.762	2628.542	199.78
17A	W3_B1.1	29/10/2019 09:27	LIVE	2855.043	NA	B	Digging		STATE	2640.826	2702.028	61.202
17A	W3_B1.1	29/10/2019 09:27	LIVE	2855.043	NA	B	Digging		STATE	2713.455	2855.043	141.588
17A	W3_B1.1	29/10/2019 09:27	LIVE	2855.043	NA	L	Passing Over	6	POINT	439.881	439.881	NA
17A	W3_B1.1	29/10/2019 09:27	LIVE	2855.043	NA	L	Passing Over	B	POINT	258.449	258.449	NA
17A	W3_B1.1	29/10/2019 09:27	LIVE	2855.043	NA	L	Digging		STATE	344.24	364.24	20
17A	W3_B1.1	29/10/2019 09:27	LIVE	2855.043	NA	L	Digging		STATE	376.352	419.579	43.227
17A	W3_B1.1	29/10/2019 09:27	LIVE	2855.043	NA	L	Digging		STATE	430.143	487.022	56.879
17A	W3_B1.2	30/10/2019 09:20	LIVE	6512.696	NA	1	Passing Over	A	POINT	5841.544	5841.544	NA
17A	W3_B1.2	30/10/2019 09:20	LIVE	6512.696	NA	1	Digging		STATE	5410.202	5781.547	371.345
17A	W3_B1.2	30/10/2019 09:20	LIVE	6512.696	NA	3	Passing Over	8	POINT	1347.792	1347.792	NA
17A	W3_B1.2	30/10/2019 09:20	LIVE	6512.696	NA	3	Passing Over	A	POINT	1334.737	1334.737	NA
17A	W3_B1.2	30/10/2019 09:20	LIVE	6512.696	NA	3	Digging		STATE	1684.314	1799.565	115.251
17A	W3_B1.2	30/10/2019 09:20	LIVE	6512.696	NA	4	Passing Under	1	POINT	186.797	186.797	NA
17A	W3_B1.2	30/10/2019 09:20	LIVE	6512.696	NA	4	Passing Over	8	POINT	418.148	418.148	NA
17A	W3_B1.2	30/10/2019 09:20	LIVE	6512.696	NA	4	Passing Over	A	POINT	531.122	531.122	NA
17A	W3_B1.2	30/10/2019 09:20	LIVE	6512.696	NA	4	Passing Over	H	POINT	304.771	304.771	NA
17A	W3_B1.2	30/10/2019 09:20	LIVE	6512.696	NA	4	Passing Over	H	POINT	536.261	536.261	NA
17A	W3_B1.2	30/10/2019 09:20	LIVE	6512.696	NA	4	Passing Over	I	POINT	316.267	316.267	NA
17A	W3_B1.2	30/10/2019 09:20	LIVE	6512.696	NA	4	Passing Over	J	POINT	393.342	393.342	NA
17A	W3_B1.2	30/10/2019 09:20	LIVE	6512.696	NA	4	Passing Over	L	POINT	171.564	171.564	NA
17A	W3_B1.2	30/10/2019 09:20	LIVE	6512.696	NA	7	Passing Under	4	POINT	6140.628	6140.628	NA
17A	W3_B1.2	30/10/2019 09:20	LIVE	6512.696	NA	7	Passing Under	9	POINT	6092.112	6092.112	NA
17A	W3_B1.2	30/10/2019 09:20	LIVE	6512.696	NA	7	Passing Over	D	POINT	6165.358	6165.358	NA
17A	W3_B1.2	30/10/2019 09:20	LIVE	6512.696	NA	7	Digging		STATE	6005.092	6085.013	79.921
17A	W3_B1.2	30/10/2019 09:20	LIVE	6512.696	NA	7	Digging		STATE	6106.694	6151.408	44.714
17A	W3_B1.2	30/10/2019 09:20	LIVE	6512.696	NA	7	Digging		STATE	6180.131	6255.252	75.121
17A	W3_B1.2	30/10/2019 09:20	LIVE	6512.696	NA	7	Digging		STATE	6274.926	6512.696	237.77
17A	W3_B1.2	30/10/2019 09:20	LIVE	6512.696	NA	7	Transport		STATE	6085.92	6100.517	14.597
17A	W3_B1.2	30/10/2019 09:20	LIVE	6512.696	NA	A	Passing Under	3	POINT	3939.002	3939.002	NA
17A	W3_B1.2	30/10/2019 09:20	LIVE	6512.696	NA	A	Passing Under	D	POINT	3863.789	3863.789	NA
17A	W3_B1.2	30/10/2019 09:20	LIVE	6512.696	NA	A	Passing Under	D	POINT	4011.299	4011.299	NA
17A	W3_B1.2	30/10/2019 09:20	LIVE	6512.696	NA	A	Digging		STATE	3669.746	3679.613	9.867
17A	W3_B1.2	30/10/2019 09:20	LIVE	6512.696	NA	A	Digging		STATE	3767.769	3774.396	6.627
17A	W3_B1.2	30/10/2019 09:20	LIVE	6512.696	NA	A	Digging		STATE	3790.128	4197.898	407.77
17A	W3_B1.2	30/10/2019 09:20	LIVE	6512.696	NA	D	Digging		STATE	4812.244	5363.393	551.149
17A	W3_B1.2	30/10/2019 09:20	LIVE	6512.696	NA	I	Tail-tugging	Dragged|I	POINT	1895.014	1895.014	NA
17A	W3_B1.2	30/10/2019 09:20	LIVE	6512.696	NA	I	Digging		STATE	1803.34	1894.077	90.737
17A	W3_B1.2	30/10/2019 09:20	LIVE	6512.696	NA	I	Digging		STATE	1988.995	2399.916	410.921
17A	W3_B2.1	28/10/2019 16:18	LIVE	4149.214	NA	1	Passing Over	4	POINT	104.924	104.924	NA
17A	W3_B2.1	28/10/2019 16:18	LIVE	4149.214	NA	1	Passing Over	4	POINT	141.404	141.404	NA
17A	W3_B2.1	28/10/2019 16:18	LIVE	4149.214	NA	1	Passing Over	L	POINT	322.484	322.484	NA
17A	W3_B2.1	28/10/2019 16:18	LIVE	4149.214	NA	1	Aggression	Aggressor|L|Nothing|Sleeping/Resting	POINT	541.326	541.326	NA
17A	W3_B2.1	28/10/2019 16:18	LIVE	4149.214	NA	1	Digging		STATE	183.608	300.981	117.373
17A	W3_B2.1	28/10/2019 16:18	LIVE	4149.214	NA	1	Digging		STATE	375.972	444.742	68.77
17A	W3_B2.1	28/10/2019 16:18	LIVE	4149.214	NA	1	Digging		STATE	462.078	534.963	72.885
17A	W3_B2.1	28/10/2019 16:18	LIVE	4149.214	NA	1	Digging		STATE	565.538	599.798	34.26
17A	W3_B2.1	28/10/2019 16:18	LIVE	4149.214	NA	7	Digging		STATE	1847.206	2014.505	167.299
17A	W3_B2.1	28/10/2019 16:18	LIVE	4149.214	NA	7	Digging		STATE	2030.134	2070.323	40.189
17A	W3_B2.1	28/10/2019 16:18	LIVE	4149.214	NA	7	Digging		STATE	2080.208	2119.26	39.052
17A	W3_B2.1	28/10/2019 16:18	LIVE	4149.214	NA	7	Digging		STATE	2130.82	2150.434	19.614
17A	W3_B2.1	28/10/2019 16:18	LIVE	4149.214	NA	7	Digging		STATE	2208.175	2223.884	15.709
17A	W3_B2.1	28/10/2019 16:18	LIVE	4149.214	NA	7	Digging		STATE	2231.055	2243.855	12.8
17A	W3_B2.1	28/10/2019 16:18	LIVE	4149.214	NA	7	Digging		STATE	2355.014	2393.744	38.73
17A	W3_B2.1	28/10/2019 16:18	LIVE	4149.214	NA	B	Passing Under	4	POINT	2604.199	2604.199	NA
17A	W3_B2.1	28/10/2019 16:18	LIVE	4149.214	NA	B	Passing Under	4	POINT	2663.168	2663.168	NA
17A	W3_B2.1	28/10/2019 16:18	LIVE	4149.214	NA	B	Passing Under	4	POINT	2688.829	2688.829	NA
17A	W3_B2.1	28/10/2019 16:18	LIVE	4149.214	NA	B	Passing Under	4	POINT	2714.897	2714.897	NA
17A	W3_B2.1	28/10/2019 16:18	LIVE	4149.214	NA	B	Digging		STATE	2631.024	2634.316	3.292
17A	W3_B2.1	28/10/2019 16:18	LIVE	4149.214	NA	B	Digging		STATE	2647.025	2658.763	11.738
17A	W3_B2.1	28/10/2019 16:18	LIVE	4149.214	NA	B	Digging		STATE	2698.815	2737.352	38.537
17A	W3_B2.1	28/10/2019 16:18	LIVE	4149.214	NA	B	Digging		STATE	2760.832	2857.939	97.107
17A	W3_B2.1	28/10/2019 16:18	LIVE	4149.214	NA	B	Digging		STATE	2869.994	2972.101	102.107
17A	W3_B2.1	28/10/2019 16:18	LIVE	4149.214	NA	H	Passing Under	4	POINT	773.903	773.903	NA
17A	W3_B2.1	28/10/2019 16:18	LIVE	4149.214	NA	H	Passing Under	9	POINT	663.631	663.631	NA
17A	W3_B2.1	28/10/2019 16:18	LIVE	4149.214	NA	J	Tail-tugging	Dragger|4	POINT	4127.422	4127.422	NA
17A	W3_B2.1	28/10/2019 16:18	LIVE	4149.214	NA	J	Digging		STATE	3681.028	3976.103	295.075
17A	W3_B2.1	28/10/2019 16:18	LIVE	4149.214	NA	J	Digging		STATE	4012.019	4028.334	16.315
17A	W3_B2.1	28/10/2019 16:18	LIVE	4149.214	NA	J	Digging		STATE	4062.099	4088.453	26.354
17A	W3_B2.1	28/10/2019 16:18	LIVE	4149.214	NA	J	Digging		STATE	4102.562	4119.667	17.105
17A	W3_B2.1	28/10/2019 16:18	LIVE	4149.214	NA	J	Digging		STATE	4136.208	4149.214	13.006
17A	W3_B2.1	28/10/2019 16:18	LIVE	4149.214	NA	L	Passing Over	6	POINT	3157.22	3157.22	NA
17A	W3_B2.1	28/10/2019 16:18	LIVE	4149.214	NA	L	Passing Over	A	POINT	3094.376	3094.376	NA
17A	W3_B2.1	28/10/2019 16:18	LIVE	4149.214	NA	L	Passing Over	A	POINT	3212.347	3212.347	NA
17A	W3_B2.1	28/10/2019 16:18	LIVE	4149.214	NA	L	Passing Over	D	POINT	3161.343	3161.343	NA
17A	W3_B2.1	28/10/2019 16:18	LIVE	4149.214	NA	L	Passing Over	K	POINT	3188.606	3188.606	NA
17A	W3_B2.1	28/10/2019 16:18	LIVE	4149.214	NA	L	Tail-tugging	Dragger|A	POINT	3223.919	3223.919	NA
17A	W3_B2.1	28/10/2019 16:18	LIVE	4149.214	NA	L	Tail-tugging	Dragger|A	POINT	3299.879	3299.879	NA
17A	W3_B2.1	28/10/2019 16:18	LIVE	4149.214	NA	L	Digging		STATE	3002.464	3030.49	28.026
17A	W3_B2.1	28/10/2019 16:18	LIVE	4149.214	NA	L	Digging		STATE	3263.839	3269.154	5.315
17A	W3_B2.1	28/10/2019 16:18	LIVE	4149.214	NA	L	Digging		STATE	3338.45	3349.072	10.622
17A	W3_B2.1	28/10/2019 16:18	LIVE	4149.214	NA	L	Digging		STATE	3351.499	3440.198	88.699
17A	W3_B2.2	29/10/2019 14:31	LIVE	4200.066	NA	4	Digging		STATE	3602.377	3733.584	131.207
17A	W3_B2.2	29/10/2019 14:31	LIVE	4200.066	NA	4	Digging		STATE	3778.759	3792.562	13.803
17A	W3_B2.2	29/10/2019 14:31	LIVE	4200.066	NA	4	Digging		STATE	3797.528	4076.494	278.966
17A	W3_B2.2	29/10/2019 14:31	LIVE	4200.066	NA	4	Digging		STATE	4098.858	4200.066	101.208
17A	W3_B2.2	29/10/2019 14:31	LIVE	4200.066	NA	6	Passing Under	5	POINT	1099.602	1099.602	NA
17A	W3_B2.2	29/10/2019 14:31	LIVE	4200.066	NA	6	Tail-tugging	Dragged|5	POINT	1107.946	1107.946	NA
17A	W3_B2.2	29/10/2019 14:31	LIVE	4200.066	NA	6	Tail-tugging	Dragger|J	POINT	990.633	990.633	NA
17A	W3_B2.2	29/10/2019 14:31	LIVE	4200.066	NA	6	Digging		STATE	608.711	934.984	326.273
17A	W3_B2.2	29/10/2019 14:31	LIVE	4200.066	NA	6	Digging		STATE	972.22	981.386	9.166
17A	W3_B2.2	29/10/2019 14:31	LIVE	4200.066	NA	6	Digging		STATE	1026.884	1050.18	23.296
17A	W3_B2.2	29/10/2019 14:31	LIVE	4200.066	NA	6	Digging		STATE	1056.548	1120.812	64.264
17A	W3_B2.2	29/10/2019 14:31	LIVE	4200.066	NA	6	Digging		STATE	1130.077	1200.415	70.338
11C	W1_A1.1	15/10/2019 14:41	LIVE	5004.025	NA	1	Passing Under	2	POINT	2532.927	2532.927	NA
11C	W1_A1.1	15/10/2019 14:41	LIVE	5004.025	NA	2	Passing Over	G	POINT	510.045	510.045	NA
11C	W1_A1.1	15/10/2019 14:41	LIVE	5004.025	NA	2	Digging		STATE	226.129	315.322	89.193
11C	W1_A1.1	15/10/2019 14:41	LIVE	5004.025	NA	2	Digging		STATE	368.14	379.662	11.522
11C	W1_A1.1	15/10/2019 14:41	LIVE	5004.025	NA	2	Digging		STATE	391.664	451.378	59.714
11C	W1_A1.1	15/10/2019 14:41	LIVE	5004.025	NA	2	Transport		STATE	463.841	498.55	34.709
11C	W1_A1.1	15/10/2019 14:41	LIVE	5004.025	NA	C	Passing Under	1	POINT	1739.876	1739.876	NA
11C	W1_A1.1	15/10/2019 14:41	LIVE	5004.025	NA	C	Passing Under	M	POINT	1756.082	1756.082	NA
11C	W1_A1.1	15/10/2019 14:41	LIVE	5004.025	NA	J	Passing Over	E	POINT	3315.148	3315.148	NA
11C	W1_A1.1	15/10/2019 14:41	LIVE	5004.025	NA	J	Tail-tugging	Dragger|E	POINT	3280.685	3280.685	NA
11C	W1_A1.1	15/10/2019 14:41	LIVE	5004.025	NA	J	Tail-tugging	Dragger|E	POINT	3360.255	3360.255	NA
11C	W1_A1.1	15/10/2019 14:41	LIVE	5004.025	NA	J	Tail-tugging	Dragger|L	POINT	3506.107	3506.107	NA
11C	W1_A1.1	15/10/2019 14:41	LIVE	5004.025	NA	J	Digging		STATE	3020.289	3162.538	142.249
11C	W1_A1.1	15/10/2019 14:41	LIVE	5004.025	NA	J	Digging		STATE	3272.887	3276.223	3.336
11C	W1_A1.1	15/10/2019 14:41	LIVE	5004.025	NA	J	Digging		STATE	3306.719	3314.476	7.757
11C	W1_A1.1	15/10/2019 14:41	LIVE	5004.025	NA	J	Digging		STATE	3326.027	3346.225	20.198
11C	W1_A1.1	15/10/2019 14:41	LIVE	5004.025	NA	J	Digging		STATE	3450.986	3489.816	38.83
11C	W1_A1.1	15/10/2019 14:41	LIVE	5004.025	NA	J	Digging		STATE	3523.647	3558.222	34.575
11C	W1_A1.1	15/10/2019 14:41	LIVE	5004.025	NA	J	Digging		STATE	3586.07	3599.851	13.781
11C	W1_A1.1	15/10/2019 14:41	LIVE	5004.025	NA	J	Transport		STATE	3422.075	3426.82	4.745
11C	W1_A1.1	15/10/2019 14:41	LIVE	5004.025	NA	M	Passing Under	2	POINT	5004.025	5004.025	NA
11C	W1_A1.1	15/10/2019 14:41	LIVE	5004.025	NA	M	Passing Over	G	POINT	4998.049	4998.049	NA
11C	W1_A1.2	16/10/2019 13:44	LIVE	1013.576	NA	7	Passing Under	M	POINT	1013.576	1013.576	NA
11C	W1_A1.2	16/10/2019 13:44	LIVE	1013.576	NA	7	Digging		STATE	672.73	698.202	25.472
11C	W1_A2.1	23/10/2019 09:44	LIVE	8347.969	NA	1	Passing Under	2	POINT	6791.377	6791.377	NA
11C	W1_A2.1	23/10/2019 09:44	LIVE	8347.969	NA	1	Aggression	Recipient|M|Nothing|Nothing	POINT	6799.316	6799.316	NA
11C	W1_A2.1	23/10/2019 09:44	LIVE	8347.969	NA	2	Passing Over	M	POINT	1279.178	1279.178	NA
11C	W1_A2.1	23/10/2019 09:44	LIVE	8347.969	NA	2	Tail-tugging	Dragger|None	POINT	1683.722	1683.722	NA
11C	W1_A2.1	23/10/2019 09:44	LIVE	8347.969	NA	2	Digging		STATE	1227.439	1266.293	38.854
11C	W1_A2.1	23/10/2019 09:44	LIVE	8347.969	NA	2	Digging		STATE	1278.268	1341.183	62.915
11C	W1_A2.1	23/10/2019 09:44	LIVE	8347.969	NA	2	Digging		STATE	1358.243	1541.158	182.915
11C	W1_A2.1	23/10/2019 09:44	LIVE	8347.969	NA	2	Digging		STATE	1578.858	1682.064	103.206
11C	W1_A2.1	23/10/2019 09:44	LIVE	8347.969	NA	9	Passing Under	M	POINT	881.562	881.562	NA
11C	W1_A2.1	23/10/2019 09:44	LIVE	8347.969	NA	9	Digging		STATE	1000.674	1088.566	87.892
11C	W1_A2.1	23/10/2019 09:44	LIVE	8347.969	NA	9	Digging		STATE	1161.799	1199.565	37.766
11C	W1_A2.1	23/10/2019 09:44	LIVE	8347.969	NA	9	Transport		STATE	892.993	906.053	13.06
11C	W1_A2.1	23/10/2019 09:44	LIVE	8347.969	NA	H	Transport		STATE	4311.403	4328.232	16.829
11C	W1_A2.1	23/10/2019 09:44	LIVE	8347.969	NA	H	Transport		STATE	4475.678	4488.394	12.716
11C	W1_A2.1	23/10/2019 09:44	LIVE	8347.969	NA	J	Passing Under	9	POINT	8347.969	8347.969	NA
11C	W1_A2.1	23/10/2019 09:44	LIVE	8347.969	NA	J	Aggression	Recipient|M|Digging|Digging	POINT	7940.071	7940.071	NA
11C	W1_A2.1	23/10/2019 09:44	LIVE	8347.969	NA	J	Digging		STATE	7804.292	8124.903	320.611
11C	W1_A2.1	23/10/2019 09:44	LIVE	8347.969	NA	J	Digging		STATE	8147.386	8291.58	144.194
11C	W1_A2.1	23/10/2019 09:44	LIVE	8347.969	NA	L	Digging		STATE	3995.77	4146.22	150.45
11C	W1_A2.1	23/10/2019 09:44	LIVE	8347.969	NA	L	Digging		STATE	4172.038	4199.938	27.9
11C	W1_A2.1	23/10/2019 09:44	LIVE	8347.969	NA	M	Passing Under	0	POINT	6518.197	6518.197	NA
11C	W1_A2.1	23/10/2019 09:44	LIVE	8347.969	NA	M	Passing Under	0	POINT	6607.9	6607.9	NA
11C	W1_A2.1	23/10/2019 09:44	LIVE	8347.969	NA	M	Passing Under	2	POINT	6611.91	6611.91	NA
11C	W2_A1.2	22/10/2019 13:54	LIVE	3783.476	NA	C	Passing Under	M	POINT	1148.308	1148.308	NA
11C	W2_A1.2	22/10/2019 13:54	LIVE	3783.476	NA	C	Passing Over	E	POINT	804.233	804.233	NA
11C	W2_A1.2	22/10/2019 13:54	LIVE	3783.476	NA	C	Tail-tugging	Dragger|F	POINT	751.754	751.754	NA
11C	W2_A1.2	22/10/2019 13:54	LIVE	3783.476	NA	C	Digging		STATE	725.288	739.709	14.421
11C	W2_A1.2	22/10/2019 13:54	LIVE	3783.476	NA	C	Digging		STATE	812.248	857.268	45.02
11C	W2_A1.2	22/10/2019 13:54	LIVE	3783.476	NA	C	Digging		STATE	906.2	969.807	63.607
11C	W2_A1.2	22/10/2019 13:54	LIVE	3783.476	NA	C	Digging		STATE	973.436	985.813	12.377
11C	W2_A1.2	22/10/2019 13:54	LIVE	3783.476	NA	C	Digging		STATE	1005.076	1015.887	10.811
11C	W2_A1.2	22/10/2019 13:54	LIVE	3783.476	NA	C	Digging		STATE	1071.163	1076.45	5.287
11C	W2_A1.2	22/10/2019 13:54	LIVE	3783.476	NA	C	Digging		STATE	1083.883	1110.081	26.198
11C	W2_A1.2	22/10/2019 13:54	LIVE	3783.476	NA	K	Passing Under	C	POINT	3360.651	3360.651	NA
11C	W2_A1.2	22/10/2019 13:54	LIVE	3783.476	NA	K	Passing Under	C	POINT	3416.427	3416.427	NA
11C	W2_A1.2	22/10/2019 13:54	LIVE	3783.476	NA	K	Passing Under	C	POINT	3444.656	3444.656	NA
11C	W2_A1.2	22/10/2019 13:54	LIVE	3783.476	NA	K	Passing Under	C	POINT	3496.536	3496.536	NA
11C	W2_A1.2	22/10/2019 13:54	LIVE	3783.476	NA	K	Passing Under	F	POINT	3396.066	3396.066	NA
11C	W2_A1.2	22/10/2019 13:54	LIVE	3783.476	NA	K	Passing Under	L	POINT	3121.424	3121.424	NA
11C	W2_A1.2	22/10/2019 13:54	LIVE	3783.476	NA	K	Passing Under	L	POINT	3150.392	3150.392	NA
11C	W2_A1.2	22/10/2019 13:54	LIVE	3783.476	NA	K	Digging		STATE	3187.528	3211.758	24.23
11C	W2_A1.2	22/10/2019 13:54	LIVE	3783.476	NA	K	Digging		STATE	3272.638	3311.053	38.415
11C	W2_A1.2	22/10/2019 13:54	LIVE	3783.476	NA	K	Digging		STATE	3336.416	3358.694	22.278
11C	W2_A1.2	22/10/2019 13:54	LIVE	3783.476	NA	K	Digging		STATE	3370.751	3394.829	24.078
11C	W2_A1.2	22/10/2019 13:54	LIVE	3783.476	NA	K	Digging		STATE	3431.411	3513.538	82.127
11C	W2_A1.2	22/10/2019 13:54	LIVE	3783.476	NA	L	Passing Under	F	POINT	19.136	19.136	NA
11C	W2_A1.2	22/10/2019 13:54	LIVE	3783.476	NA	L	Digging		STATE	29.428	34.956	5.528
11C	W2_A1.2	22/10/2019 13:54	LIVE	3783.476	NA	L	Digging		STATE	50.228	72.295	22.067
11C	W2_A1.2	22/10/2019 13:54	LIVE	3783.476	NA	L	Digging		STATE	81.65	243.138	161.488
11C	W2_A1.2	22/10/2019 13:54	LIVE	3783.476	NA	n	Digging		STATE	3776.786	3783.476	6.69
11C	W2_A2.1	31/10/2019 09:46	LIVE	5999.647	NA	9	Digging		STATE	5478.322	5999.647	521.325
11C	W2_A2.1	31/10/2019 09:46	LIVE	5999.647	NA	9	Transport		STATE	5406.114	5477.119	71.005
11C	W3_A1.1	31/10/2019 15:10	LIVE	4200.146	NA	2	Passing Under	1	POINT	1680.161	1680.161	NA
11C	W3_A1.1	31/10/2019 15:10	LIVE	4200.146	NA	F	Passing Under	9	POINT	3998.618	3998.618	NA
11C	W3_A1.1	31/10/2019 15:10	LIVE	4200.146	NA	F	Passing Under	M	POINT	4182.753	4182.753	NA
11C	W3_A1.1	31/10/2019 15:10	LIVE	4200.146	NA	F	Aggression	Recipient|M|Digging|Digging	POINT	4022.535	4022.535	NA
11C	W3_A1.1	31/10/2019 15:10	LIVE	4200.146	NA	F	Digging		STATE	3930.441	4020.712	90.271
11C	W3_A1.1	31/10/2019 15:10	LIVE	4200.146	NA	F	Digging		STATE	4043.151	4058.149	14.998
11C	W3_A1.1	31/10/2019 15:10	LIVE	4200.146	NA	F	Digging		STATE	4067.077	4174.092	107.015
11C	W3_A1.1	31/10/2019 15:10	LIVE	4200.146	NA	F	Transport		STATE	4197.799	4200.146	2.347
11C	W3_A1.2	01/11/2019 14:52	LIVE	2687.247	NA	0	Aggression	Recipient|2|Nothing|Sleeping/Resting	POINT	247.456	247.456	NA
11C	W3_A1.2	01/11/2019 14:52	LIVE	2687.247	NA	D	Passing Under	2	POINT	1229.191	1229.191	NA
11C	W3_A1.2	01/11/2019 14:52	LIVE	2687.247	NA	D	Passing Under	J	POINT	1372.238	1372.238	NA
11C	W3_A1.2	01/11/2019 14:52	LIVE	2687.247	NA	D	Passing Over	J	POINT	1325.531	1325.531	NA
11C	W3_A1.2	01/11/2019 14:52	LIVE	2687.247	NA	D	Tail-tugging	Dragged|J	POINT	1461.136	1461.136	NA
11C	W3_A1.2	01/11/2019 14:52	LIVE	2687.247	NA	D	Tail-tugging	Dragged|J	POINT	1498.508	1498.508	NA
11C	W3_A1.2	01/11/2019 14:52	LIVE	2687.247	NA	D	Tail-tugging	Dragger|J	POINT	1468.112	1468.112	NA
11C	W3_A1.2	01/11/2019 14:52	LIVE	2687.247	NA	D	Digging		STATE	1215.775	1228.52	12.745
11C	W3_A1.2	01/11/2019 14:52	LIVE	2687.247	NA	D	Digging		STATE	1240.629	1259.381	18.752
11C	W3_A1.2	01/11/2019 14:52	LIVE	2687.247	NA	D	Digging		STATE	1341.77	1391.708	49.938
11C	W3_A1.2	01/11/2019 14:52	LIVE	2687.247	NA	D	Digging		STATE	1523.986	1800.282	276.296
11C	W3_A1.2	01/11/2019 14:52	LIVE	2687.247	NA	D	Transport		STATE	1424.089	1433.523	9.434
11C	W3_A1.2	01/11/2019 14:52	LIVE	2687.247	NA	D	Transport		STATE	1447.266	1460.115	12.849
11C	W3_A1.2	01/11/2019 14:52	LIVE	2687.247	NA	M	Aggression	Aggressor|F|Nothing|Nothing	POINT	2687.247	2687.247	NA
11C	W3_A2.1	01/11/2019 10:14	LIVE	9000.343	NA	0	Passing Under	2	POINT	3455.173	3455.173	NA
11C	W3_A2.1	01/11/2019 10:14	LIVE	9000.343	NA	9	Passing Under	D	POINT	2594.82	2594.82	NA
11C	W3_A2.1	01/11/2019 10:14	LIVE	9000.343	NA	9	Passing Over	C	POINT	2631.378	2631.378	NA
11C	W3_A2.1	01/11/2019 10:14	LIVE	9000.343	NA	9	Passing Over	C	POINT	2638.553	2638.553	NA
11C	W3_A2.1	01/11/2019 10:14	LIVE	9000.343	NA	9	Tail-tugging	Dragger|1	POINT	2447.016	2447.016	NA
11C	W3_A2.1	01/11/2019 10:14	LIVE	9000.343	NA	9	Tail-tugging	Dragger|2	POINT	2754.187	2754.187	NA
11C	W3_A2.1	01/11/2019 10:14	LIVE	9000.343	NA	9	Tail-tugging	Dragger|D	POINT	2425.053	2425.053	NA
11C	W3_A2.1	01/11/2019 10:14	LIVE	9000.343	NA	9	Tail-tugging	Dragger|F	POINT	2895.349	2895.349	NA
11C	W3_A2.1	01/11/2019 10:14	LIVE	9000.343	NA	9	Digging		STATE	2504.337	2547.267	42.93
11C	W3_A2.1	01/11/2019 10:14	LIVE	9000.343	NA	9	Digging		STATE	2864.605	2880.816	16.211
11C	W3_A2.1	01/11/2019 10:14	LIVE	9000.343	NA	9	Digging		STATE	2926.665	2942.885	16.22
11C	W3_A2.1	01/11/2019 10:14	LIVE	9000.343	NA	9	Digging		STATE	2965.215	2979.269	14.054
11C	W3_A2.1	01/11/2019 10:14	LIVE	9000.343	NA	9	Transport		STATE	2557.78	2577.456	19.676
11C	W3_A2.1	01/11/2019 10:14	LIVE	9000.343	NA	9	Transport		STATE	2653.678	2662.687	9.009
11C	W3_A2.1	01/11/2019 10:14	LIVE	9000.343	NA	9	Transport		STATE	2693.956	2750.5	56.544
11C	W3_A2.1	01/11/2019 10:14	LIVE	9000.343	NA	9	Transport		STATE	2818.431	2861.719	43.288
11C	W3_A2.1	01/11/2019 10:14	LIVE	9000.343	NA	9	Transport		STATE	2954.137	2964.153	10.016
11C	W3_A2.1	01/11/2019 10:14	LIVE	9000.343	NA	F	Passing Over	L	POINT	6972.169	6972.169	NA
11C	W3_A2.1	01/11/2019 10:14	LIVE	9000.343	NA	F	Tail-tugging	Dragged|L	POINT	7161.411	7161.411	NA
11C	W3_A2.1	01/11/2019 10:14	LIVE	9000.343	NA	F	Tail-tugging	Dragger|1	POINT	7023.843	7023.843	NA
11C	W3_A2.1	01/11/2019 10:14	LIVE	9000.343	NA	F	Digging		STATE	6651.033	6837.693	186.66
11C	W3_A2.1	01/11/2019 10:14	LIVE	9000.343	NA	F	Digging		STATE	6857.654	6919.964	62.31
11C	W3_A2.1	01/11/2019 10:14	LIVE	9000.343	NA	F	Digging		STATE	6986.557	7002.041	15.484
11C	W3_A2.1	01/11/2019 10:14	LIVE	9000.343	NA	F	Digging		STATE	7115.974	7159.578	43.604
11C	W3_A2.1	01/11/2019 10:14	LIVE	9000.343	NA	F	Transport		STATE	7079.103	7093.716	14.613
11C	W3_A2.1	01/11/2019 10:14	LIVE	9000.343	NA	H	Digging		STATE	6102.842	6103.592	0.75
11C	W3_A2.1	01/11/2019 10:14	LIVE	9000.343	NA	H	Digging		STATE	6107.008	6246.782	139.774
11C	W3_A2.1	01/11/2019 10:14	LIVE	9000.343	NA	H	Digging		STATE	6437.25	6602.676	165.426
11C	W3_A2.1	01/11/2019 10:14	LIVE	9000.343	NA	H	Transport		STATE	6098.499	6104.958	6.459
11C	W3_A2.1	01/11/2019 10:14	LIVE	9000.343	NA	H	Transport		STATE	6260.988	6277.947	16.959
11C	W3_A2.1	01/11/2019 10:14	LIVE	9000.343	NA	H	Transport		STATE	6309.596	6359.999	50.403
11C	W3_A2.1	01/11/2019 10:14	LIVE	9000.343	NA	J	Digging		STATE	7802.459	8128.526	326.067
11C	W3_A2.1	01/11/2019 10:14	LIVE	9000.343	NA	J	Digging		STATE	8153.051	8399.739	246.688
11C	W3_A2.1	01/11/2019 10:14	LIVE	9000.343	NA	L	Digging		STATE	8417.451	8607.174	189.723
11C	W3_A2.1	01/11/2019 10:14	LIVE	9000.343	NA	L	Digging		STATE	8645.461	8758.709	113.248
11C	W3_A2.1	01/11/2019 10:14	LIVE	9000.343	NA	L	Digging		STATE	8797.301	9000.343	203.042
11C	W3_A2.1	01/11/2019 10:14	LIVE	9000.343	NA	M	Aggression	Aggressor|L|Digging|Digging	POINT	1070.509	1070.509	NA
11B	W1_B1.1	15/05/2019 11:25	LIVE	2747.539	NA	6	Passing Over	None	POINT	1959.028	1959.028	NA
11B	W1_B1.1	15/05/2019 11:25	LIVE	2747.539	NA	6	Digging		STATE	1815.667	2387.528	571.861
11B	W1_B1.1	15/05/2019 11:25	LIVE	2747.539	NA	8	Passing Over	A	POINT	2422.98	2422.98	NA
11B	W1_B1.1	15/05/2019 11:25	LIVE	2747.539	NA	8	Digging		STATE	2608.629	2614.461	5.832
11B	W1_B1.1	15/05/2019 11:25	LIVE	2747.539	NA	8	Digging		STATE	2618.553	2646.011	27.458
11B	W1_B1.1	15/05/2019 11:25	LIVE	2747.539	NA	8	Digging		STATE	2674.441	2747.539	73.098
11B	W1_B1.1	15/05/2019 11:25	LIVE	2747.539	NA	K	Passing Under	8	POINT	992.747	992.747	NA
11B	W1_B1.1	15/05/2019 11:25	LIVE	2747.539	NA	K	Passing Under	A	POINT	885.384	885.384	NA
11B	W1_B1.1	15/05/2019 11:25	LIVE	2747.539	NA	K	Passing Over	I	POINT	727.954	727.954	NA
11B	W1_B1.1	15/05/2019 11:25	LIVE	2747.539	NA	K	Tail-tugging	Dragged|P	POINT	805.42	805.42	NA
11B	W1_B1.1	15/05/2019 11:25	LIVE	2747.539	NA	K	Tail-tugging	Dragged|P	POINT	818.61	818.61	NA
11B	W1_B1.1	15/05/2019 11:25	LIVE	2747.539	NA	K	Tail-tugging	Dragged|P	POINT	872.863	872.863	NA
11B	W1_B1.1	15/05/2019 11:25	LIVE	2747.539	NA	K	Digging		STATE	1125.32	1135.411	10.091
11B	W1_B1.1	15/05/2019 11:25	LIVE	2747.539	NA	K	Digging		STATE	1172.985	1200.623	27.638
11B	W1_B1.1	15/05/2019 11:25	LIVE	2747.539	NA	K	Transport		STATE	1086.091	1102.953	16.862
11B	W1_B1.1	15/05/2019 11:25	LIVE	2747.539	NA	L	Digging		STATE	12.336	600.53	588.194
11B	W1_B1.1	15/05/2019 11:25	LIVE	2747.539	NA	M	Passing Under	1	POINT	1522.457	1522.457	NA
11B	W1_B1.1	15/05/2019 11:25	LIVE	2747.539	NA	M	Passing Under	K	POINT	1589.84	1589.84	NA
11B	W1_B1.1	15/05/2019 11:25	LIVE	2747.539	NA	M	Passing Over	3	POINT	1586.83	1586.83	NA
11B	W1_B1.1	15/05/2019 11:25	LIVE	2747.539	NA	M	Passing Over	H	POINT	1497.376	1497.376	NA
11B	W1_B1.1	15/05/2019 11:25	LIVE	2747.539	NA	M	Digging		STATE	1553.213	1580.342	27.129
11B	W1_B1.1	15/05/2019 11:25	LIVE	2747.539	NA	M	Digging		STATE	1619.067	1698.942	79.875
11B	W1_B1.1	15/05/2019 11:25	LIVE	2747.539	NA	M	Digging		STATE	1734.256	1757.193	22.937
11B	W1_B1.1	15/05/2019 11:25	LIVE	2747.539	NA	M	Digging		STATE	1777.382	1810.51	33.128
11B	W1_B1.2	16/05/2019 09:12	LIVE	6595.291	NA	1	Passing Under	8	POINT	5273.402	5273.402	NA
11B	W1_B1.2	16/05/2019 09:12	LIVE	6595.291	NA	1	Passing Under	9	POINT	5010.512	5010.512	NA
11B	W1_B1.2	16/05/2019 09:12	LIVE	6595.291	NA	1	Passing Under	K	POINT	5246.327	5246.327	NA
11B	W1_B1.2	16/05/2019 09:12	LIVE	6595.291	NA	1	Passing Over	3	POINT	4910.593	4910.593	NA
11B	W1_B1.2	16/05/2019 09:12	LIVE	6595.291	NA	1	Passing Over	5	POINT	4886.989	4886.989	NA
11B	W1_B1.2	16/05/2019 09:12	LIVE	6595.291	NA	1	Passing Over	I	POINT	4913.274	4913.274	NA
11B	W1_B1.2	16/05/2019 09:12	LIVE	6595.291	NA	1	Digging		STATE	4921.641	5045.264	123.623
11B	W1_B1.2	16/05/2019 09:12	LIVE	6595.291	NA	1	Digging		STATE	5279.925	5400.555	120.63
11B	W1_B1.2	16/05/2019 09:12	LIVE	6595.291	NA	3	Passing Over	F	POINT	787.809	787.809	NA
11B	W1_B1.2	16/05/2019 09:12	LIVE	6595.291	NA	5	Digging		STATE	1200.728	1252.401	51.673
11B	W1_B1.2	16/05/2019 09:12	LIVE	6595.291	NA	5	Digging		STATE	1439.576	1801.046	361.47
11B	W1_B1.2	16/05/2019 09:12	LIVE	6595.291	NA	E	Passing Over	5	POINT	112.628	112.628	NA
11B	W1_B1.2	16/05/2019 09:12	LIVE	6595.291	NA	E	Passing Over	D	POINT	99.591	99.591	NA
11B	W1_B1.2	16/05/2019 09:12	LIVE	6595.291	NA	E	Passing Over	D	POINT	107.658	107.658	NA
11B	W1_B1.2	16/05/2019 09:12	LIVE	6595.291	NA	E	Passing Over	P	POINT	116.896	116.896	NA
11B	W1_B1.2	16/05/2019 09:12	LIVE	6595.291	NA	E	Digging		STATE	16.422	25.571	9.149
11B	W1_B1.2	16/05/2019 09:12	LIVE	6595.291	NA	F	Digging		STATE	5404.819	6006.53	601.711
11B	W1_B1.2	16/05/2019 09:12	LIVE	6595.291	NA	O	Passing Under	1	POINT	6595.291	6595.291	NA
11B	W1_B1.2	16/05/2019 09:12	LIVE	6595.291	NA	O	Passing Under	8	POINT	6581.792	6581.792	NA
11B	W1_B1.2	16/05/2019 09:12	LIVE	6595.291	NA	O	Passing Over	B	POINT	6527.53	6527.53	NA
11B	W1_B1.2	16/05/2019 09:12	LIVE	6595.291	NA	O	Passing Over	D	POINT	6531.86	6531.86	NA
11B	W1_B1.2	16/05/2019 09:12	LIVE	6595.291	NA	O	Passing Over	N	POINT	6523.482	6523.482	NA
11B	W1_B2.2	17/05/2019 14:30	LIVE	6968.032	NA	1	Passing Under	9	POINT	87.411	87.411	NA
11B	W1_B2.2	17/05/2019 14:30	LIVE	6968.032	NA	1	Passing Over	7	POINT	24.465	24.465	NA
11B	W1_B2.2	17/05/2019 14:30	LIVE	6968.032	NA	1	Passing Over	D	POINT	138.173	138.173	NA
11B	W1_B2.2	17/05/2019 14:30	LIVE	6968.032	NA	1	Passing Over	K	POINT	119.963	119.963	NA
11B	W1_B2.2	17/05/2019 14:30	LIVE	6968.032	NA	1	Passing Over	O	POINT	134.273	134.273	NA
11B	W1_B2.2	17/05/2019 14:30	LIVE	6968.032	NA	1	Interacting	A	POINT	533.477	533.477	NA	GENITAL NUZZLNG
11B	W1_B2.2	17/05/2019 14:30	LIVE	6968.032	NA	5	Digging		STATE	2401.175	3000.387	599.212
11B	W1_B2.2	17/05/2019 14:30	LIVE	6968.032	NA	9	Passing Under	0	POINT	5862.291	5862.291	NA
11B	W1_B2.2	17/05/2019 14:30	LIVE	6968.032	NA	9	Passing Under	F	POINT	5703.769	5703.769	NA
11B	W1_B2.2	17/05/2019 14:30	LIVE	6968.032	NA	9	Passing Over	1	POINT	5776.368	5776.368	NA
11B	W1_B2.2	17/05/2019 14:30	LIVE	6968.032	NA	9	Passing Over	H	POINT	5726.959	5726.959	NA
11B	W1_B2.2	17/05/2019 14:30	LIVE	6968.032	NA	9	Passing Over	L	POINT	5534.132	5534.132	NA
11B	W1_B2.2	17/05/2019 14:30	LIVE	6968.032	NA	9	Passing Over	L	POINT	5553.898	5553.898	NA
11B	W1_B2.2	17/05/2019 14:30	LIVE	6968.032	NA	9	Passing Over	P	POINT	5515.843	5515.843	NA
11B	W1_B2.2	17/05/2019 14:30	LIVE	6968.032	NA	9	Passing Over	P	POINT	5791.61	5791.61	NA
11B	W1_B2.2	17/05/2019 14:30	LIVE	6968.032	NA	9	Aggression	Recipient|1|Nothing|Nothing	POINT	5740.355	5740.355	NA
11B	W1_B2.2	17/05/2019 14:30	LIVE	6968.032	NA	9	Digging		STATE	5908.742	6000.222	91.48
11B	W1_B2.2	17/05/2019 14:30	LIVE	6968.032	NA	A	Passing Over	F	POINT	6381.902	6381.902	NA
11B	W1_B2.2	17/05/2019 14:30	LIVE	6968.032	NA	D	Passing Under	3	POINT	6964.409	6964.409	NA
11B	W1_B2.2	17/05/2019 14:30	LIVE	6968.032	NA	D	Passing Under	E	POINT	6968.032	6968.032	NA
11B	W1_B2.2	17/05/2019 14:30	LIVE	6968.032	NA	K	Passing Under	1	POINT	914.309	914.309	NA
11B	W1_B2.2	17/05/2019 14:30	LIVE	6968.032	NA	K	Passing Under	G	POINT	622.924	622.924	NA
11B	W1_B2.2	17/05/2019 14:30	LIVE	6968.032	NA	K	Passing Under	G	POINT	679.22	679.22	NA
11B	W1_B2.2	17/05/2019 14:30	LIVE	6968.032	NA	K	Passing Under	G	POINT	842.421	842.421	NA
11B	W1_B2.2	17/05/2019 14:30	LIVE	6968.032	NA	K	Digging		STATE	1071.778	1117.218	45.44
11B	W1_B2.2	17/05/2019 14:30	LIVE	6968.032	NA	M	Digging		STATE	1202.923	1800.335	597.412
11B	W2_B1.1	21/05/2019 09:11	LIVE	5400.598	NA	8	Passing Under	6	POINT	1640.92	1640.92	NA
11B	W2_B1.1	21/05/2019 09:11	LIVE	5400.598	NA	8	Passing Under	B	POINT	1622.859	1622.859	NA
11B	W2_B1.1	21/05/2019 09:11	LIVE	5400.598	NA	8	Passing Under	B	POINT	1669.995	1669.995	NA
11B	W2_B1.1	21/05/2019 09:11	LIVE	5400.598	NA	8	Aggression	Recipient|1|Nothing|Nothing	POINT	1410.713	1410.713	NA
11B	W2_B1.1	21/05/2019 09:11	LIVE	5400.598	NA	A	Passing Under	1	POINT	876.515	876.515	NA
11B	W2_B1.1	21/05/2019 09:11	LIVE	5400.598	NA	A	Passing Under	9	POINT	748.946	748.946	NA
11B	W2_B1.1	21/05/2019 09:11	LIVE	5400.598	NA	A	Passing Under	H	POINT	902.963	902.963	NA
11B	W2_B1.1	21/05/2019 09:11	LIVE	5400.598	NA	A	Passing Under	K	POINT	619.792	619.792	NA
11B	W2_B1.1	21/05/2019 09:11	LIVE	5400.598	NA	A	Passing Under	K	POINT	656.105	656.105	NA
11B	W2_B1.1	21/05/2019 09:11	LIVE	5400.598	NA	A	Passing Over	8	POINT	685.62	685.62	NA
11B	W2_B1.1	21/05/2019 09:11	LIVE	5400.598	NA	A	Passing Over	H	POINT	994.788	994.788	NA
11B	W2_B1.1	21/05/2019 09:11	LIVE	5400.598	NA	A	Passing Over	J	POINT	672.92	672.92	NA
11B	W2_B1.1	21/05/2019 09:11	LIVE	5400.598	NA	A	Passing Over	J	POINT	697.455	697.455	NA
11B	W2_B1.1	21/05/2019 09:11	LIVE	5400.598	NA	A	Passing Over	J	POINT	738.768	738.768	NA
11B	W2_B1.1	21/05/2019 09:11	LIVE	5400.598	NA	A	Passing Over	L	POINT	1045.951	1045.951	NA
11B	W2_B1.1	21/05/2019 09:11	LIVE	5400.598	NA	F	Passing Under	1	POINT	3167.014	3167.014	NA
11B	W2_B1.1	21/05/2019 09:11	LIVE	5400.598	NA	F	Passing Over	5	POINT	3112.787	3112.787	NA
11B	W2_B1.1	21/05/2019 09:11	LIVE	5400.598	NA	F	Passing Over	K	POINT	3162.566	3162.566	NA
11B	W2_B1.1	21/05/2019 09:11	LIVE	5400.598	NA	F	Transport		STATE	3016.166	3055.697	39.531
11B	W2_B1.1	21/05/2019 09:11	LIVE	5400.598	NA	L	Passing Under	8	POINT	5146.932	5146.932	NA
11B	W2_B1.1	21/05/2019 09:11	LIVE	5400.598	NA	L	Passing Under	C	POINT	4985.416	4985.416	NA
11B	W2_B1.1	21/05/2019 09:11	LIVE	5400.598	NA	L	Passing Under	C	POINT	5273.213	5273.213	NA
11B	W2_B1.1	21/05/2019 09:11	LIVE	5400.598	NA	L	Digging		STATE	4846.686	4875.332	28.646
11B	W2_B1.1	21/05/2019 09:11	LIVE	5400.598	NA	L	Digging		STATE	4990.719	4991.485	0.766
11B	W2_B1.1	21/05/2019 09:11	LIVE	5400.598	NA	L	Digging		STATE	5007.774	5028.48	20.706
11B	W2_B1.1	21/05/2019 09:11	LIVE	5400.598	NA	L	Digging		STATE	5278.84	5400.598	121.758
11B	W2_B1.1	21/05/2019 09:11	LIVE	5400.598	NA	O	Passing Under	9	POINT	230.29	230.29	NA
11B	W2_B1.1	21/05/2019 09:11	LIVE	5400.598	NA	O	Passing Under	9	POINT	321.693	321.693	NA
11B	W2_B1.2	22/05/2019 09:50	LIVE	4800.436	NA	3	Digging		STATE	4206.422	4600.881	394.459
11B	W2_B1.2	22/05/2019 09:50	LIVE	4800.436	NA	3	Digging		STATE	4607.552	4762.301	154.749
11B	W2_B1.2	22/05/2019 09:50	LIVE	4800.436	NA	3	Digging		STATE	4778.604	4800.436	21.832
11B	W2_B1.2	22/05/2019 09:50	LIVE	4800.436	NA	9	Passing Over	2	POINT	29.881	29.881	NA
11B	W2_B1.2	22/05/2019 09:50	LIVE	4800.436	NA	9	Passing Over	3	POINT	32.973	32.973	NA
11B	W2_B1.2	22/05/2019 09:50	LIVE	4800.436	NA	9	Passing Over	5	POINT	35.507	35.507	NA
11B	W2_B1.2	22/05/2019 09:50	LIVE	4800.436	NA	9	Passing Over	6	POINT	38.226	38.226	NA
11B	W2_B1.2	22/05/2019 09:50	LIVE	4800.436	NA	E	Passing Under	B	POINT	2465.403	2465.403	NA
11B	W2_B1.2	22/05/2019 09:50	LIVE	4800.436	NA	E	Passing Under	B	POINT	2885.478	2885.478	NA
11B	W2_B1.2	22/05/2019 09:50	LIVE	4800.436	NA	E	Passing Over	B	POINT	2480.077	2480.077	NA
11B	W2_B1.2	22/05/2019 09:50	LIVE	4800.436	NA	E	Passing Over	B	POINT	2505.719	2505.719	NA
11B	W2_B1.2	22/05/2019 09:50	LIVE	4800.436	NA	E	Passing Over	B	POINT	2527.324	2527.324	NA
11B	W2_B1.2	22/05/2019 09:50	LIVE	4800.436	NA	E	Passing Over	H	POINT	2495.366	2495.366	NA
11B	W2_B1.2	22/05/2019 09:50	LIVE	4800.436	NA	E	Digging		STATE	2522.737	2525.43	2.693
11B	W2_B1.2	22/05/2019 09:50	LIVE	4800.436	NA	E	Digging		STATE	2534.181	3000.83	466.649
11B	W2_B1.2	22/05/2019 09:50	LIVE	4800.436	NA	G	Digging		STATE	3605.431	3794.222	188.791
11B	W2_B1.2	22/05/2019 09:50	LIVE	4800.436	NA	G	Digging		STATE	3799.812	4176.637	376.825
11B	W2_B2.1	23/05/2019 14:23	LIVE	5400.751	NA	2	Passing Under	1	POINT	1467.233	1467.233	NA
11B	W2_B2.1	23/05/2019 14:23	LIVE	5400.751	NA	2	Passing Under	7	POINT	1283.176	1283.176	NA
11B	W2_B2.1	23/05/2019 14:23	LIVE	5400.751	NA	2	Passing Under	7	POINT	1789.124	1789.124	NA
11B	W2_B2.1	23/05/2019 14:23	LIVE	5400.751	NA	2	Passing Under	8	POINT	1473.464	1473.464	NA
11B	W2_B2.1	23/05/2019 14:23	LIVE	5400.751	NA	2	Passing Under	A	POINT	1361.321	1361.321	NA
11B	W2_B2.1	23/05/2019 14:23	LIVE	5400.751	NA	2	Passing Under	J	POINT	1325.169	1325.169	NA
11B	W2_B2.1	23/05/2019 14:23	LIVE	5400.751	NA	2	Passing Under	L	POINT	1679.748	1679.748	NA
11B	W2_B2.1	23/05/2019 14:23	LIVE	5400.751	NA	2	Passing Over	0	POINT	1785.506	1785.506	NA
11B	W2_B2.1	23/05/2019 14:23	LIVE	5400.751	NA	2	Passing Over	F	POINT	1697.244	1697.244	NA
11B	W2_B2.1	23/05/2019 14:23	LIVE	5400.751	NA	2	Passing Over	I	POINT	1368.768	1368.768	NA
11B	W2_B2.1	23/05/2019 14:23	LIVE	5400.751	NA	2	Passing Over	I	POINT	1547.782	1547.782	NA
11B	W2_B2.1	23/05/2019 14:23	LIVE	5400.751	NA	2	Passing Over	L	POINT	1645.622	1645.622	NA
11B	W2_B2.1	23/05/2019 14:23	LIVE	5400.751	NA	6	Passing Under	2	POINT	3105.053	3105.053	NA
11B	W2_B2.1	23/05/2019 14:23	LIVE	5400.751	NA	6	Passing Under	3	POINT	3524.991	3524.991	NA
11B	W2_B2.1	23/05/2019 14:23	LIVE	5400.751	NA	6	Passing Under	K	POINT	3512.391	3512.391	NA
11B	W2_B2.1	23/05/2019 14:23	LIVE	5400.751	NA	6	Passing Over		POINT	3521.72	3521.72	NA
11B	W2_B2.1	23/05/2019 14:23	LIVE	5400.751	NA	6	Passing Over	O	POINT	3540.005	3540.005	NA
11B	W2_B2.1	23/05/2019 14:23	LIVE	5400.751	NA	6	Digging		STATE	3005.883	3075.433	69.55
11B	W2_B2.1	23/05/2019 14:23	LIVE	5400.751	NA	6	Digging		STATE	3209.769	3219.09	9.321
11B	W2_B2.1	23/05/2019 14:23	LIVE	5400.751	NA	6	Digging		STATE	3231.577	3298.555	66.978
11B	W2_B2.1	23/05/2019 14:23	LIVE	5400.751	NA	8	Passing Under	C	POINT	4300.19	4300.19	NA
11B	W2_B2.1	23/05/2019 14:23	LIVE	5400.751	NA	8	Passing Under	D	POINT	4295.92	4295.92	NA
11B	W2_B2.1	23/05/2019 14:23	LIVE	5400.751	NA	8	Digging		STATE	4203.11	4220.999	17.889
11B	W2_B2.1	23/05/2019 14:23	LIVE	5400.751	NA	8	Digging		STATE	4330.76	4359.599	28.839
11B	W2_B2.1	23/05/2019 14:23	LIVE	5400.751	NA	8	Digging		STATE	4383.95	4801.329	417.379
11B	W2_B2.1	23/05/2019 14:23	LIVE	5400.751	NA	9	Passing Over	1	POINT	2027.662	2027.662	NA
11B	W2_B2.1	23/05/2019 14:23	LIVE	5400.751	NA	9	Passing Over	2	POINT	2088.681	2088.681	NA
11B	W2_B2.1	23/05/2019 14:23	LIVE	5400.751	NA	9	Passing Over	3	POINT	2111.608	2111.608	NA
11B	W2_B2.1	23/05/2019 14:23	LIVE	5400.751	NA	9	Passing Over	5	POINT	2002.426	2002.426	NA
11B	W2_B2.1	23/05/2019 14:23	LIVE	5400.751	NA	9	Passing Over	C	POINT	2008.298	2008.298	NA
11B	W2_B2.1	23/05/2019 14:23	LIVE	5400.751	NA	9	Passing Over	G	POINT	2068.616	2068.616	NA
11B	W2_B2.1	23/05/2019 14:23	LIVE	5400.751	NA	9	Passing Over	I	POINT	2125.191	2125.191	NA
11B	W2_B2.1	23/05/2019 14:23	LIVE	5400.751	NA	9	Passing Over	J	POINT	2012.525	2012.525	NA
11B	W2_B2.1	23/05/2019 14:23	LIVE	5400.751	NA	9	Passing Over	L	POINT	2017.021	2017.021	NA
11B	W2_B2.1	23/05/2019 14:23	LIVE	5400.751	NA	E	Digging		STATE	5047.246	5400.751	353.505
11B	W2_B2.1	23/05/2019 14:23	LIVE	5400.751	NA	J	Passing Under	1	POINT	278.492	278.492	NA
11B	W2_B2.1	23/05/2019 14:23	LIVE	5400.751	NA	J	Passing Under	1	POINT	344.033	344.033	NA
11B	W2_B2.1	23/05/2019 14:23	LIVE	5400.751	NA	J	Passing Under	3	POINT	369.186	369.186	NA
11B	W2_B2.1	23/05/2019 14:23	LIVE	5400.751	NA	J	Passing Under	6	POINT	534.616	534.616	NA
11B	W2_B2.1	23/05/2019 14:23	LIVE	5400.751	NA	J	Passing Under	8	POINT	555.413	555.413	NA
11B	W2_B2.1	23/05/2019 14:23	LIVE	5400.751	NA	J	Passing Under	A	POINT	22.228	22.228	NA
11B	W2_B2.1	23/05/2019 14:23	LIVE	5400.751	NA	J	Passing Over	6	POINT	96.824	96.824	NA
11B	W2_B2.1	23/05/2019 14:23	LIVE	5400.751	NA	J	Passing Over	8	POINT	519.969	519.969	NA
11B	W2_B2.1	23/05/2019 14:23	LIVE	5400.751	NA	J	Passing Over	F	POINT	154.215	154.215	NA
11B	W2_B2.1	23/05/2019 14:23	LIVE	5400.751	NA	J	Passing Over	I	POINT	523.146	523.146	NA
11B	W2_B2.1	23/05/2019 14:23	LIVE	5400.751	NA	J	Passing Over	K	POINT	471.488	471.488	NA
11B	W2_B2.1	23/05/2019 14:23	LIVE	5400.751	NA	J	Passing Over	K	POINT	530.031	530.031	NA
11B	W2_B2.1	23/05/2019 14:23	LIVE	5400.751	NA	J	Digging		STATE	1.702	66.875	65.173
11B	W2_B2.1	23/05/2019 14:23	LIVE	5400.751	NA	J	Digging		STATE	215.397	366.669	151.272
11B	W2_B2.1	23/05/2019 14:23	LIVE	5400.751	NA	J	Digging		STATE	375.432	412.238	36.806
11B	W2_B2.1	23/05/2019 14:23	LIVE	5400.751	NA	J	Digging		STATE	490.189	572.473	82.284
11B	W2_B2.1	23/05/2019 14:23	LIVE	5400.751	NA	J	Transport		STATE	67.375	86.519	19.144
11B	W2_B2.1	23/05/2019 14:23	LIVE	5400.751	NA	J	Transport		STATE	190.537	214.522	23.985
11B	W2_B2.1	23/05/2019 14:23	LIVE	5400.751	NA	K	Passing Under	1	POINT	2674.766	2674.766	NA
11B	W2_B2.1	23/05/2019 14:23	LIVE	5400.751	NA	K	Passing Under	3	POINT	2542.01	2542.01	NA
11B	W2_B2.1	23/05/2019 14:23	LIVE	5400.751	NA	K	Passing Under	J	POINT	2655.318	2655.318	NA
11B	W2_B2.1	23/05/2019 14:23	LIVE	5400.751	NA	K	Passing Under	J	POINT	2743.344	2743.344	NA
11B	W2_B2.1	23/05/2019 14:23	LIVE	5400.751	NA	K	Passing Over	I	POINT	2532.577	2532.577	NA
11B	W2_B2.1	23/05/2019 14:23	LIVE	5400.751	NA	K	Passing Over	I	POINT	2681.847	2681.847	NA
11B	W2_B2.1	23/05/2019 14:23	LIVE	5400.751	NA	K	Passing Over	J	POINT	2630.678	2630.678	NA
11B	W2_B2.1	23/05/2019 14:23	LIVE	5400.751	NA	K	Passing Over	L	POINT	2537.764	2537.764	NA
11B	W2_B2.1	23/05/2019 14:23	LIVE	5400.751	NA	K	Passing Over	L	POINT	2664.802	2664.802	NA
11B	W2_B2.1	23/05/2019 14:23	LIVE	5400.751	NA	K	Digging		STATE	2961.126	3001.911	40.785
11B	W2_B2.1	23/05/2019 14:23	LIVE	5400.751	NA	M	Passing Under	8	POINT	3766.392	3766.392	NA
11B	W2_B2.1	23/05/2019 14:23	LIVE	5400.751	NA	M	Passing Over	O	POINT	3750.12	3750.12	NA
11B	W2_B2.1	23/05/2019 14:23	LIVE	5400.751	NA	O	Passing Under	1	POINT	729.89	729.89	NA
11B	W2_B2.1	23/05/2019 14:23	LIVE	5400.751	NA	O	Passing Under	1	POINT	1043.5	1043.5	NA
11B	W2_B2.1	23/05/2019 14:23	LIVE	5400.751	NA	O	Passing Under	A	POINT	1065.423	1065.423	NA
11B	W2_B2.1	23/05/2019 14:23	LIVE	5400.751	NA	O	Passing Over	G	POINT	1076.838	1076.838	NA
11B	W2_B2.1	23/05/2019 14:23	LIVE	5400.751	NA	O	Passing Over	M	POINT	1099.014	1099.014	NA
11B	W2_B2.1	23/05/2019 14:23	LIVE	5400.751	NA	O	Digging		STATE	609.318	948.959	339.641
11B	W2_B2.2	24/05/2019 14:15	LIVE	6000.795	NA	0	Passing Under	7	POINT	4263.312	4263.312	NA
11B	W2_B2.2	24/05/2019 14:15	LIVE	6000.795	NA	0	Passing Under	9	POINT	4484.214	4484.214	NA
11B	W2_B2.2	24/05/2019 14:15	LIVE	6000.795	NA	0	Passing Under	B	POINT	4487.6	4487.6	NA
11B	W2_B2.2	24/05/2019 14:15	LIVE	6000.795	NA	0	Passing Under	L	POINT	4624.128	4624.128	NA
11B	W2_B2.2	24/05/2019 14:15	LIVE	6000.795	NA	0	Passing Over	2	POINT	4472.498	4472.498	NA
11B	W2_B2.2	24/05/2019 14:15	LIVE	6000.795	NA	0	Passing Over	L	POINT	4468.444	4468.444	NA
11B	W2_B2.2	24/05/2019 14:15	LIVE	6000.795	NA	1	Passing Over	H	POINT	5665.447	5665.447	NA
11B	W2_B2.2	24/05/2019 14:15	LIVE	6000.795	NA	1	Passing Over	J	POINT	5649.586	5649.586	NA
11B	W2_B2.2	24/05/2019 14:15	LIVE	6000.795	NA	1	Passing Over	L	POINT	5822.283	5822.283	NA
11B	W2_B2.2	24/05/2019 14:15	LIVE	6000.795	NA	1	Digging		STATE	5485.382	5506.846	21.464
11B	W2_B2.2	24/05/2019 14:15	LIVE	6000.795	NA	1	Digging		STATE	5690.662	5699.304	8.642
11B	W2_B2.2	24/05/2019 14:15	LIVE	6000.795	NA	1	Digging		STATE	5700.167	5702.138	1.971
11B	W2_B2.2	24/05/2019 14:15	LIVE	6000.795	NA	1	Digging		STATE	5714.125	5773.689	59.564
11B	W2_B2.2	24/05/2019 14:15	LIVE	6000.795	NA	1	Digging		STATE	5937.313	6000.795	63.482
11B	W2_B2.2	24/05/2019 14:15	LIVE	6000.795	NA	5	Digging		STATE	2036.663	2045.051	8.388
11B	W2_B2.2	24/05/2019 14:15	LIVE	6000.795	NA	5	Digging		STATE	2127.468	2400.183	272.715
11B	W2_B2.2	24/05/2019 14:15	LIVE	6000.795	NA	A	Passing Under	I	POINT	3719.178	3719.178	NA
11B	W2_B2.2	24/05/2019 14:15	LIVE	6000.795	NA	A	Passing Under	K	POINT	3792.279	3792.279	NA
11B	W2_B2.2	24/05/2019 14:15	LIVE	6000.795	NA	A	Digging		STATE	3659.563	3663.907	4.344
11B	W2_B2.2	24/05/2019 14:15	LIVE	6000.795	NA	A	Digging		STATE	3924.627	4199.956	275.329
11B	W2_B2.2	24/05/2019 14:15	LIVE	6000.795	NA	D	Passing Under	C	POINT	1337.276	1337.276	NA
11B	W2_B2.2	24/05/2019 14:15	LIVE	6000.795	NA	D	Passing Over	0	POINT	1531.761	1531.761	NA
11B	W2_B2.2	24/05/2019 14:15	LIVE	6000.795	NA	D	Digging		STATE	1573.745	1611.202	37.457
11B	W2_B2.2	24/05/2019 14:15	LIVE	6000.795	NA	F	Passing Under	1	POINT	927.22	927.22	NA
11B	W2_B2.2	24/05/2019 14:15	LIVE	6000.795	NA	F	Passing Under	8	POINT	1022.455	1022.455	NA
11B	W2_B2.2	24/05/2019 14:15	LIVE	6000.795	NA	F	Passing Under	9	POINT	1039.642	1039.642	NA
11B	W2_B2.2	24/05/2019 14:15	LIVE	6000.795	NA	F	Passing Under	C	POINT	1031.963	1031.963	NA
11B	W2_B2.2	24/05/2019 14:15	LIVE	6000.795	NA	G	Passing Under	L	POINT	3585.051	3585.051	NA
11B	W2_B2.2	24/05/2019 14:15	LIVE	6000.795	NA	G	Passing Over	B	POINT	3402.45	3402.45	NA
11B	W2_B2.2	24/05/2019 14:15	LIVE	6000.795	NA	G	Digging		STATE	3034.113	3042.726	8.613
11B	W2_B2.2	24/05/2019 14:15	LIVE	6000.795	NA	G	Digging		STATE	3090.913	3292.556	201.643
11B	W2_B2.2	24/05/2019 14:15	LIVE	6000.795	NA	G	Digging		STATE	3483.648	3496.239	12.591
11B	W2_B2.2	24/05/2019 14:15	LIVE	6000.795	NA	G	Transport		STATE	3060.688	3089.897	29.209
11B	W2_B2.2	24/05/2019 14:15	LIVE	6000.795	NA	G	Transport		STATE	3539.359	3547.656	8.297
11B	W2_B2.2	24/05/2019 14:15	LIVE	6000.795	NA	H	Passing Under	B	POINT	2805.068	2805.068	NA
11B	W2_B2.2	24/05/2019 14:15	LIVE	6000.795	NA	H	Passing Under	C	POINT	2770.262	2770.262	NA
11B	W2_B2.2	24/05/2019 14:15	LIVE	6000.795	NA	H	Passing Over	L	POINT	2763.072	2763.072	NA
11B	W2_B2.2	24/05/2019 14:15	LIVE	6000.795	NA	H	Transport		STATE	2929.558	2951.681	22.123
11B	W2_B2.2	24/05/2019 14:15	LIVE	6000.795	NA	H	Transport		STATE	2977.451	3000.197	22.746
11B	W2_B2.2	24/05/2019 14:15	LIVE	6000.795	NA	L	Passing Under	0	POINT	188.529	188.529	NA
11B	W2_B2.2	24/05/2019 14:15	LIVE	6000.795	NA	L	Passing Under	0	POINT	263.086	263.086	NA
11B	W2_B2.2	24/05/2019 14:15	LIVE	6000.795	NA	L	Passing Under	3	POINT	359.57	359.57	NA
11B	W2_B2.2	24/05/2019 14:15	LIVE	6000.795	NA	L	Passing Under	6	POINT	147.681	147.681	NA
11B	W2_B2.2	24/05/2019 14:15	LIVE	6000.795	NA	L	Passing Under	B	POINT	470.876	470.876	NA
11B	W2_B2.2	24/05/2019 14:15	LIVE	6000.795	NA	L	Passing Under	D	POINT	26.857	26.857	NA
11B	W2_B2.2	24/05/2019 14:15	LIVE	6000.795	NA	L	Passing Under	M	POINT	93.51	93.51	NA
11B	W2_B2.2	24/05/2019 14:15	LIVE	6000.795	NA	L	Passing Under	M	POINT	461.156	461.156	NA
11B	W2_B2.2	24/05/2019 14:15	LIVE	6000.795	NA	L	Passing Over	0	POINT	367.585	367.585	NA
11B	W2_B2.2	24/05/2019 14:15	LIVE	6000.795	NA	L	Passing Over	3	POINT	286.481	286.481	NA
11B	W2_B2.2	24/05/2019 14:15	LIVE	6000.795	NA	L	Passing Over	M	POINT	10.118	10.118	NA
11B	W2_B2.2	24/05/2019 14:15	LIVE	6000.795	NA	L	Passing Over	M	POINT	289.696	289.696	NA
11B	W2_B2.2	24/05/2019 14:15	LIVE	6000.795	NA	L	Digging		STATE	18.196	114.469	96.273
11B	W2_B2.2	24/05/2019 14:15	LIVE	6000.795	NA	L	Digging		STATE	130.905	174.639	43.734
11B	W2_B2.2	24/05/2019 14:15	LIVE	6000.795	NA	L	Digging		STATE	192.741	237.98	45.239
11B	W2_B2.2	24/05/2019 14:15	LIVE	6000.795	NA	L	Digging		STATE	331.65	335.101	3.451
11B	W2_B2.2	24/05/2019 14:15	LIVE	6000.795	NA	L	Digging		STATE	396.827	449.326	52.499
11B	W2_B2.2	24/05/2019 14:15	LIVE	6000.795	NA	L	Digging		STATE	476.594	577.47	100.876
11B	W3_B1.1	28/05/2019 08:46	LIVE	4202.572	NA	0	Digging		STATE	4035.973	4047.256	11.283
11B	W3_B1.1	28/05/2019 08:46	LIVE	4202.572	NA	0	Digging		STATE	4134.038	4202.572	68.534
11B	W3_B1.1	28/05/2019 08:46	LIVE	4202.572	NA	0	Transport		STATE	3641.052	4035.41	394.358
11B	W3_B1.1	28/05/2019 08:46	LIVE	4202.572	NA	0	Transport		STATE	4054.239	4113.128	58.889
11B	W3_B1.1	28/05/2019 08:46	LIVE	4202.572	NA	6	Passing Under	3	POINT	2096.203	2096.203	NA
11B	W3_B1.1	28/05/2019 08:46	LIVE	4202.572	NA	6	Passing Under	A	POINT	2353.234	2353.234	NA
11B	W3_B1.1	28/05/2019 08:46	LIVE	4202.572	NA	6	Passing Under	L	POINT	2344.363	2344.363	NA
11B	W3_B1.1	28/05/2019 08:46	LIVE	4202.572	NA	6	Passing Over	H	POINT	2061.554	2061.554	NA
11B	W3_B1.1	28/05/2019 08:46	LIVE	4202.572	NA	6	Passing Over	I	POINT	2374.455	2374.455	NA
11B	W3_B1.1	28/05/2019 08:46	LIVE	4202.572	NA	6	Passing Over	K	POINT	2066.326	2066.326	NA
11B	W3_B1.1	28/05/2019 08:46	LIVE	4202.572	NA	6	Passing Over	K	POINT	2164.04	2164.04	NA
11B	W3_B1.1	28/05/2019 08:46	LIVE	4202.572	NA	6	Passing Over	L	POINT	2072.774	2072.774	NA
11B	W3_B1.1	28/05/2019 08:46	LIVE	4202.572	NA	6	Passing Over	N	POINT	2348.351	2348.351	NA
11B	W3_B1.1	28/05/2019 08:46	LIVE	4202.572	NA	F	Passing Under	0	POINT	143.088	143.088	NA
11B	W3_B1.1	28/05/2019 08:46	LIVE	4202.572	NA	F	Passing Under	1	POINT	570.403	570.403	NA
11B	W3_B1.1	28/05/2019 08:46	LIVE	4202.572	NA	F	Passing Under	8	POINT	161.486	161.486	NA
11B	W3_B1.1	28/05/2019 08:46	LIVE	4202.572	NA	F	Passing Under	9	POINT	232.262	232.262	NA
11B	W3_B1.1	28/05/2019 08:46	LIVE	4202.572	NA	F	Passing Under	9	POINT	590.985	590.985	NA
[truncated: 400 more rows]
