# Supplementary material for: The relationship between individual phenotype and the division of labour in naked mole-rats: it’s complicated
Source: PeerJ. 2020 Sep 29;8:e9891. doi: 10.7717/peerj.9891 (PMC7531346; doi:10.7717/peerj.9891)
Supplement: Supplemental Information 2 [file peerj-08-9891-s002.csv]

Colony	ObsID	TagNo	DOB	Age	Sex	Status	Rank	Weight1	Weight2	Weight3	MeanWeight
FK100	0	045-089-850	12-Sep-11	8	M	NB	na	48	50	47.3	na
FK100	1	045-283-826	26-May-12	7	M	NB	na	36.5	37.8	36.2	na
FK100	2	044-883-086	14-Sep-12	7	M	NB	na	37.7	37.4	36.2	na
FK100	3	045-110-352	15-Aug-13	6	F	B	na	44.1	46	45	na
FK100	4	041-368-038	03-Feb-14	5	M	NB	na	41.4	45.2	44.5	na
FK100	5	041-125-571	03-Feb-14	5	M	B?	na	44.2	44.1	44.5	na
FK100	6	840-120-119	01-Jun-15	4	M	NB	na	25.5	24.8	23.3	na
FK100	7	840-121-072	14-Mar-16	3	F	B?	na	27	28.6	27.3	na
FK100	8	840-121-576	14-Mar-16	3	F	NB	na	23.6	24.1	23.8	na
FK100	9	840-111-072	29-Jan-17	2	M?	NB	na	20	21	19.6	na
FK100	A	840-108-551	10-Aug-17	2	M	NB	na	21.3	21.2	20.4	na
FK100	B	840-108-631	08-Oct-17	2	F	NB	na	18	17.7	17.1	na
FK100	C	840-108-857	08-Oct-17	2	F	NB	na	15.5	16.8	16.1	na
FK100	D	839-809-836	08-Oct-17	2	F	NB	na	17.5	17.7	17.2	na
FK100	E	839-791-273	08-Oct-17	2	M?	NB	na	20	19.8	19	na
FK100	F	840-113-605	08-Oct-17	2	M	NB	na	17.8	16.5	16.7	na
FK100	G	840-112-345	20-Dec-17	1	M	NB	na	16.4	16.3	15.8	na
FK100	H	839-806-521	14-Mar-18	1	F?	NB	na	23.6	23.5	21.4	na
FK100	I	839-807-029	14-Mar-18	1	M?	NB	na	25	24.2	23.6	na
FK100	J	840-111-811	14-Mar-18	1	F?	NB	na	21.4	22.6	22.4	na
FK100	K	No tag	14-Mar-18	1	M	NB	na	19.9	19.9	19.4	na
CF27	0	109-260-833	14-Dec-94	24	F	B	na	37.7	36.5	37.4	na
CF27	1	109-100-882	25-Jun-06	13	M	NB	na	43.9	44.9	43.8	na
CF27	2	109-113-565	04-Jan-07	12	F	B?	na	43.5	44.1	44.1	na
CF27	3	109-122-261	16-Jul-07	12	F	NB	na	35.3	35.9	36	na
CF27	4	109-278-102	28-Aug-07	12	F	NB	na	40.3	41.5	40.1	na
CF27	5	109-273-567	19-May-08	11	M	NB	na	38.4	40	38.8	na
CF27	6	109-118-337	19-May-08	11	F	NB	na	29.5	30	29.8	na
CF27	L	840-280-894	11-Sep-17	2	M	NB	na	20.8	21.5	21	na
CF27	8	109-269-000	13-Aug-08	11	M	NB	na	29.2	29.7	29.9	na
CF27	9	109-263-777	13-Aug-08	11	F	NB	na	31	32	32	na
CF27	A	840-114-317	16-May-17	2	F	NB	na	30.6	32.3	31.5	na
CF27	B	839-807-572	16-May-17	2	F	NB	na	27	28.1	26.8	na
CF27	C	840-115-524	11-Sep-17	2	F	NB	na	23.5	24.3	23	na
CF27	D	840-116-876	11-Sep-17	2	F	NB	na	27.7	28.4	27.8	na
CF27	E	840-115-773	11-Sep-17	2	M	NB	na	20.6	21.1	19.5	na
CF27	F	840-280-590	11-Sep-17	2	F	NB	na	23.7	23.8	23.7	na
CF27	G	840-300-853	11-Sep-17	2	F	NB	na	24.7	25.3	24.3	na
CF27	H	840-302-614	11-Sep-17	2	F	NB	na	18	19.2	18.5	na
CF27	I	840-285-273	11-Sep-17	2	F	NB	na	21.9	23.2	21.6	na
CF27	J	840-284-780	11-Sep-17	2	F	NB	na	23	23	21.2	na
CF05A	0	109-264-811	13-Mar-08	11	F	B	0	64.3	74.1	76.8	0
CF05A	2	840-259-795	26-Nov-15	3	M	NB	0	46.9	45.2	44.6	0
CF05A	4	840-116-068	07-Jan-17	2	M?	NB	0	31.6	30.9	30.8	0
CF05A	5	840-115-863	07-Jan-17	2	M?	NB	0	30.5	30.2	29	0
CF05A	6	839-806-053	30-Jun-17	2	M	NB	0	31.6	31.9	32.3	0
CF05A	7	840-118-317	30-Jun-17	2	F	NB	0	30.8	30.1	30.7	0
CF05A	9	840-118-550	30-Jun-17	2	F	NB	0	37	35.2	36.1	0
CF05A	A	840-117-353	30-Jun-17	2	M	NB	0	31	29.6	29.9	0
CF05A	B	840-118-292	30-Jun-17	2	F	B	0	48.5	41.9	46	0
CF05A	C	840-111-840	30-Jun-17	2	F	B?	0	42	40.4	40.5	0
800	0	045-121-512	na	na	F	B	na	47.4	48.2	46.8	na
800	1	025-030-049	01-Jan-04	15	F	NB	na	36	36.4	37.7	na
800	2	013-867-113	01-Jan-04	15	F?	NB	na	18.5	19	19	na
800	5	045-103-894	06-Nov-08	10	F	NB	na	38.4	38.5	38.9	na
800	6	034-530-537	01-Jan-06	13	M	NB	na	32.5	32.2	32.7	na
800	7	045-059-019	07-Jun-15	3	F	B?	na	61.3	58.6	60.5	na
800	8	840-120-867	27-Feb-16	3	F	NB	na	30.8	31.2	33.2	na
800	9	840-119-777	27-Feb-16	3	F?	NB	na	30.1	29.6	30.8	na
800	A	840-120-580	26-May-16	2	F	NB	na	28.3	28	29	na
800	B	840-115-348	26-May-16	2	F?	NB	na	26.3	27	28.6	na
17A	1	840-301-009	19-Apr-18	1	M	B	na	54.3	53.8	53.2	na
17A	3	840-305-571	19-Apr-18	1	F	B	na	58.5	60.1	63.2	na
17A	4	840-279-576	19-Apr-18	1	M	NB	na	38.4	39.6	37.4	na
17A	5	840-307-379	19-Apr-18	1	F	NB	na	23.4	23.6	24.3	na
17A	6	840-300-521	19-Apr-18	1	M	NB	na	26.4	26.7	26.9	na
17A	7	840-286-304	07-Jan-19	0	M	NB	na	26	27.3	28.9	na
17A	8	840-287-857	07-Jan-19	0	M	NB	na	28	27.3	30	na
17A	9	840-285-333	25-May-19	0	F	NB	na	22.6	23	24.2	na
17A	A	840-305-127	25-May-19	0	F	NB	na	24.4	23.9	24.6	na
17A	B	840-286-546	25-May-19	0	F	NB	na	22.4	22.2	22.9	na
17A	C	840-299-785	25-May-19	0	F	NB	na	22.8	23.3	23.1	na
17A	D	840-303-580	25-May-19	0	F?	NB	na	24.8	25.5	24.6	na
17A	F	840-299-770	26-Jun-19	0	F	NB	na	16.5	16.6	18	na
17A	G	840-306-843	26-Jun-19	0	F	NB	na	14.6	14.9	15.6	na
17A	H	840-287-350	26-Jun-19	0	F?	NB	na	14.2	14.5	15.4	na
17A	I	840-287-282	26-Jun-19	0	M	NB	na	14.2	14.4	15.1	na
17A	J	840-286-025	26-Jun-19	0	F	NB	na	12.5	13.2	12.6	na
17A	L	840-106-629	08-Dec-15	3	F	B?	na	48.8	49.8	50.5	na
17A	K	840-286-381	07-Jan-19	0	M	NB	na	34.4	34.1	35.6	NA
11C	0	041-364-087	21-Jan-14	15	M	B	na	56.8	56.4	59.1	na
11C	1	045-090-826	01-Jul-14	15	M	NB	na	50.6	50.3	50.4	na
11C	2	045-062-279	01-Jul-14	15	F	B?	na	46.5	46.8	50.4	na
11C	9	840-116-038	26-May-16	13	F	NB	na	30.6	29.1	29.7	na
11C	C	840-305-847	16-Aug-16	13	F	NB	na	24.6	24.8	25.3	na
11C	D	840-279-123	16-Aug-16	13	M	NB	na	23.6	23.7	25.4	na
11C	E	840-305-830	16-Aug-16	13	F	NB	na	26.6	25.6	27	na
11C	F	840-303-608	16-Aug-16	13	F	NB	na	25.9	25.4	27	na
11C	G	840-282-616	16-Jan-18	1	F	NB	na	23.7	23.2	23.5	na
11C	H	840-284-794	25-Feb-19	1	F	NB	na	16.5	15.7	17.1	na
11C	K	840-280-550	25-Feb-19	1	F	NB	na	16.8	17.2	17.4	na
11C	J	840-106-783	25-Feb-19	1	F	NB	na	32	31.6	31.7	na
11C	L	840-302-081	16-Aug-16	3	F	NB	na	23.4	23.7	24.5	na
11C	N	no tag		na	F	NB	na	22.3	22.4	23.1	na
11C	M	940-282-612	19-Apr-18	1	F	B	na	48.8	47	50.5	na
11B	0	041-378-517	12-Mar-12	7	M	NB	na	35.5	35.5	35.3	na
11B	1	041-542-052	12-Mar-12	7	F	B	na	54.5	55.2	54.8	na
11B	2	041-379-078	10-Jun-12	7	M	NB	na	39.7	40.8	39.3	na
11B	3	041-083-550	26-Aug-13	6	F	B?	na	61.6	62	60	na
11B	5	041-527-260	26-Aug-13	6	F	NB	na	40.6	39.9	40.3	na
11B	6	041-076-379	26-Aug-13	6	M	NB	na	37.2	36.3	35.7	na
11B	8	041-295-277	20-Apr-14	5	F	NB	na	56.3	57.7	56.8	na
11B	9	041-305-117	20-Apr-14	5	F	B	na	53	57.8	52.8	na
11B	A	041-371-347	20-Apr-14	5	F	B	na	55.2	57.3	55.6	na
11B	D	052-269-290	07-Sep-14	5	M?	NB	na	38.1	39	38.6	na
11B	E	052-277-580	07-Sep-14	5	M	NB	na	34	33.5	34.1	na
11B	F	052-291-534	07-Sep-14	5	M?	NB	na	39	40.3	39.3	na
11B	G	052-085-096	07-Sep-14	5	M?	NB	na	30.9	30.1	29.5	na
11B	H	839-791-000	20-Sep-16	3	F	NB	na	24.6	22.2	23.8	na
11B	I	840-279-881	20-Sep-16	3	M?	NB	na	25.6	26.5	25.2	na
11B	J	840-303-769	13-Nov-17	1	F	NB	na	29.3	29	29.5	na
11B	K	840-304-881	13-Nov-17	1	F	NB	na	25.4	25.1	25.7	na
11B	L	840-286-806	13-Nov-17	1	M	NB	na	26.1	25.5	25.3	na
11B	M	840-303-097	13-Nov-17	1	F	NB	na	27.2	27.5	27.1	na
11B	O	840-286-109	13-Nov-17	1	F	NB	na	23.9	24	23.6	na
11A	A	041-368-568	20-Jan-13	6	M	NB	NA	42.1	43.5	40.1	NA
11A	C	041-284-563	22-Jul-13	6	F	B?	NA	38.3	41.1	42.2	NA
11A	G	052-312-541	07-Jun-15	4	M?	NB	NA	32	33.3	29.2	NA
11A	H	052-048-294	24-Aug-15	4	M	NB	NA	31	31.3	28.3	NA
11A	I	052-077-330	22-Oct-15	4	F	B?	NA	35.8	35.1	29.8	NA
11A	J	051-630-633	22-Oct-15	4	M?	NB	NA	NA	30	29.7	NA
11A	M	840-121-123	04-Nov-16	3	M	NB	NA	25.8	26.4	23.5	NA
11A	N	840-121-610	04-Nov-16	3	M	NB	NA	31.8	31.1	28.1	NA
11A	O	840-122-062	04-Nov-16	3	F	B?	NA	29.1	31.5	26.1	NA
11A	P	840-118-798	30-Mar-17	2	F	NB	NA	35.1	36	28.1	NA
11A	S	840-121-851	30-Mar-17	2	M	NB	NA	31	32.8	29.5	NA
11A	W	840-127-118	29-Jun-17	2	F	NB	NA	23	24.2	33.6	NA
11A	Y	840-111-581	29-Jun-17	2	M	NB	NA	25.3	28.1	26.9	NA
11A	1	840-305-322	01-Dec-17	1	F	NB	NA	22.2	23.2	21.4	NA
11A	2	840-285-317	01-Dec-17	1	F	NB	NA	20.9	20.7	19.9	NA
11A	3	840-280-552	01-Dec-17	1	F	NB	NA	22.8	23.7	20.9	NA
11A	6	840-288-001	01-Dec-17	1	M	NB	NA	23.2	24.8	21.4	NA
11A	7	840-304-057	02-Sep-18	1	F	NB	NA	17	17.2	15.8	NA
