# Supplementary material for: The relationship between individual phenotype and the division of labour in naked mole-rats: it’s complicated
Source: PeerJ. 2020 Sep 29;8:e9891. doi: 10.7717/peerj.9891 (PMC7531346; doi:10.7717/peerj.9891)
Supplement: Supplemental Information 5 [file peerj-08-9891-s005.xlsx]

## Sheet: SI5_Model_Output
Logisitc Regressions											Linear Regressions
The format of the models was: Presence or absence of working behaviour ~ Colony|Individual + Fixed Effect Where Presence of working behaviour is whether working behaviour was observed during the ten-minute observation period, Colony and Individual are random effects with Individual nested within Colony, and Fixed Effect was omitted in the null model and one of sex, age (months), weight (grams) an…											The format of the models was: Duration of working behaviour ~ Colony|Individual + Fixed Effect Where Duration of working behaviour is the duration of working behaviour observed during the ten-minute observation period, Colony and Individual are random effects with Individual nested within Colony, and Fixed Effect was omitted in the null model and one of sex, age (months), weight (grams) and rank …
Model selection based on AICc. Number indicates level of polynomial in the model, ranked by model performance for each characteristic.											Model selection based on AICc. Number indicates level of polynomial in the model, ranked by model performance for each characteristic.
	K (number of parameters)	AICc	Delta_AICc (vs null)	Nakagawa's R2:	Conditional	Marginal						K (number of parameters)	AICc	Delta_AICc (vs null)	Nakagawa's R2:	Conditional	Marginal
Null	3	790.66	0		0.202	0					Null	4	3622.44	0		0.169	0
Age											Age
Age_1	4	783.42	-7.24		0.23	0.03					Age_1	5	3624.44	2		0.171	0
Age_3	6	784.9	-5.76		0.24	0.03					Age_2	6	3625.19	2.75		NA (﻿variances of one or more linear combinations of effects are (close to) zero)	0.008
Age_2	5	785.44	-5.22		0.23	0.03					Age_3	7	3626.66	4.22		NA (﻿variances of one or more linear combinations of effects are (close to) zero)	0.011
Weight											Weight
Weight_3	6	786.77	-3.89		0.21	0.024					Weight_1	5	3623.71	1.27		0.175	0.005
Weight_2	5	790.34	-0.32		0.202	0.012					Weight_2	6	3624.04	1.6		0.184	0.013
Weight_1	4	791.45	0.79		0.209	0.004					Weight_3	7	3624.34	1.9		0.188	0.021
Rank											Rank
Rank_1	4	790.6	-0.06		0.202	0.005					Rank_2	6	3615.23	-7.21		0.182	0.056
Rank_2	5	792.63	1.97		0.202	0.005					Rank_3	7	3617.1	-5.34		0.182	0.058
Rank_3	6	794.66	4		0.202	0.005					Rank_1	5	3623	0.56		0.174	0.008
Null	Estimate	Std.Error	z.value	Pr(>|z|)							Null	Estimate	Std.Error	t.value
(Intercept)	-0.279945	0.297626	-0.940594	0.346913							(Intercept)	259.863	13.6815	18.9938
Age	Estimate	Std.Error	z.value	Pr(>|z|)							Age	Estimate	Std.Error	t.value
(Intercept)	0.0962189	0.343238	0.280327	0.779227							(Intercept)	263.178	18.7989	13.9996
AgeMonths	-0.00852078	0.00276609	-3.08045	0.0020669							AgeMonths	-0.0872566	0.311585	-0.280041
	Estimate	Std.Error	z.value	Pr(>|z|)								Estimate	Std.Error	t.value
(Intercept)	-0.260934	0.321037	-0.812784	0.416342							(Intercept)	260.148	12.8895	20.183
poly(AgeMonths,2)1	-8.85748	2.87217	-3.0839	0.00204304							poly(AgeMonths,	-37.6776	210.866	-0.17868
poly(AgeMonths,2)2	0.249506	2.84742	0.0876252	0.930175							poly(AgeMonths,	-242.186	203.717	-1.18883
	Estimate	Std.Error	z.value	Pr(>|z|)								Estimate	Std.Error	t.value
(Intercept)	-0.280543	0.332716	-0.843191	0.399122							(Intercept)	260.365	12.8071	20.3297
poly(AgeMonths,3)1	-8.09887	2.86507	-2.82676	0.00470214							poly(AgeMonths,	-28.8614	209.798	-0.137568
poly(AgeMonths,3)2	-0.870304	2.87619	-0.302589	0.762203							poly(AgeMonths,	-236.453	202.672	-1.16668
poly(AgeMonths,3)3	4.77053	2.9591	1.61216	0.106928							poly(AgeMonths,	-166.653	208.428	-0.79957
Weight	Estimate	Std.Error	z.value	Pr(>|z|)							Weight	Estimate	Std.Error	t.value
(Intercept)	0.150716	0.491208	0.306827	0.758975							(Intercept)	306.219	51.4387	5.9531
MeanWeight	-0.0150063	0.013479	-1.11331	0.265574							MeanWeight	-1.66183	1.73489	-0.957887
	Estimate	Std.Error	z.value	Pr(>|z|)								Estimate	Std.Error	t.value
(Intercept)	-0.284291	0.295522	-0.961997	0.336051							(Intercept)	259.373	15.6586	16.5643
poly(MeanWeight,2)1	-2.88656	2.75805	-1.0466	0.295286							poly(MeanWeight,	-206.366	210.304	-0.981274
poly(MeanWeight,2)2	-4.6791	2.68296	-1.74401	0.0811578							poly(MeanWeight,	-272.887	204.447	-1.33476
	Estimate	Std.Error	z.value	Pr(>|z|)								Estimate	Std.Error	t.value
(Intercept)	-0.280905	0.304181	-0.923481	0.355756							(Intercept)	259.767	15.5987	16.6531
poly(MeanWeight,3)1	-2.61575	2.66681	-0.980854	0.326665							poly(MeanWeight,	-210.295	209.173	-1.00536
poly(MeanWeight,3)2	-4.57888	2.48696	-1.84116	0.0655983							poly(MeanWeight,	-266.712	203.347	-1.31161
poly(MeanWeight,3)3	5.73503	2.37857	2.41112	0.0159035							poly(MeanWeight,	273.179	202.315	1.35027
Rank	Estimate	Std.Error	z.value	Pr(>|z|)							Rank	Estimate	Std.Error	t.value
(Intercept)	0.0183056	0.359825	0.0508735	0.959426							(Intercept)	228.486	28.7605	7.94445
ScaledRank	-0.500861	0.344721	-1.45295	0.146239							ScaledRank	54.7546	44.0633	1.24264
	Estimate	Std.Error	z.value	Pr(>|z|)								Estimate	Std.Error	t.value
(Intercept)	-0.275441	0.296666	-0.928456	0.353171							(Intercept)	259.161	14.3664	18.0394
poly(ScaledRank,2)1	-3.61059	2.48368	-1.45373	0.146022							poly(ScaledRank,	282.049	200.033	1.41001
poly(ScaledRank,2)2	-0.0154595	2.47653	-0.0062424	0.995019							poly(ScaledRank,	-649.103	200.683	-3.23448
	Estimate	Std.Error	z.value	Pr(>|z|)								Estimate	Std.Error	t.value
(Intercept)	-0.275418	0.296699	-0.928275	0.353265							(Intercept)	259.073	14.4606	17.9158
poly(ScaledRank,3)1	-3.61045	2.48444	-1.45322	0.146162							poly(ScaledRank,	282.84	199.543	1.41744
poly(ScaledRank,3)2	-0.0146001	2.47737	-0.0058934	0.995298							poly(ScaledRank,	-650.34	200.194	-3.24855
poly(ScaledRank,3)3	-0.248468	2.45264	-0.101307	0.919307							poly(ScaledRank,	95.9653	197.64	0.485557
